# Supplementary material for: Crucial Role of the Accessory Genome in the Evolutionary Trajectory of Acinetobacter baumannii Global Clone 1
Source: Front Microbiol. 2020 Mar 18;11:342. doi: 10.3389/fmicb.2020.00342 (PMC7093585; doi:10.3389/fmicb.2020.00342)
Supplement: Supplementary file 7 [file Table_5.XLSX]

## Sheet: Hoja1
Supplementary Table 5. Integron integrases genes intI1 and intI2 found in contigs and scaffolds of GC1 Group 2 genomes.
intI1
	Contigs	Strain	QC	ID	Query begin	Query end	Subject begin	Subject end	long alignment	Allele
	NZ_PYDZ01000002	Acinetobacter baumannii strain SGH0606 SGH0606	95	99.793	963	1	32409	31446	964	1
	NZ_PYDV01000028	Acinetobacter baumannii strain SGH1101 SGH1101	95	99.793	963	1	2043	1080	964	1
	NZ_PYEB01000021	Acinetobacter baumannii strain SGH0410 SGH0410	95	99.793	963	1	3042	4005	964	1
	NZ_PYDX01000034	Acinetobacter baumannii strain SGH0807 SGH0807	95	99.793	963	1	1681	718	964	1
	NZ_PYEA01000024	Acinetobacter baumannii strain SGH0411 SGH0411	95	99.793	963	1	6805	7768	964	1
	NZ_FCNG01000108	Acinetobacter baumannii strain E, whole genome shotgun sequence	95	99.793	963	1	1654	691	964	1
	NZ_FCNJ01000029	Acinetobacter baumannii strain F, whole genome shotgun sequence	95	99.793	963	1	1654	691	964	1
	NZ_FCNK01000151	Acinetobacter baumannii strain I, whole genome shotgun sequence	95	99.793	963	1	1656	693	964	1
	NZ_FCNF01000120	Acinetobacter baumannii strain G, whole genome shotgun sequence	95	99.793	963	1	2699	3662	964	1
	NZ_FCNH01000108	Acinetobacter baumannii strain J, whole genome shotgun sequence	95	99.793	963	1	2699	3662	964	1
	NZ_FCNI01000056	Acinetobacter baumannii strain K, whole genome shotgun sequence	95	99.793	963	1	2699	3662	964	1
	NZ_OEON01000015	Acinetobacter baumannii isolate ACB5, whole genome shotgun sequence	95	99.793	963	1	30453	29490	964	1
	NZ_OVCI01000040	Acinetobacter baumannii strain KCRI-363 isolate RDK04_363, whole genome shotgun sequence	95	99.793	963	1	3043	4006	964	1
	NZ_OVCG01000016	Acinetobacter baumannii strain KCRI-423 isolate RDK06_423, whole genome shotgun sequence	95	99.793	963	1	3043	4006	964	1
	NZ_OVCM01000017	Acinetobacter baumannii strain KCRI-558 isolate RDK05_558, whole genome shotgun sequence	95	99.793	963	1	3043	4006	964	1
	NZ_OVCL01000029	Acinetobacter baumannii strain KCRI-518B isolate RDK05_518B, whole genome shotgun sequence	95	99.793	963	1	3043	4006	964	1
	NZ_CABEFJ010000025	Acinetobacter baumannii isolate aba_5m, whole genome shotgun sequence	95	99.793	963	1	30453	29490	964	1
	NZ_CABFJR010000177	Acinetobacter baumannii isolate aba1, whole genome shotgun sequence	95	99.793	963	1	30457	29494	964	1
	Scaffolds
	NZ_KB849855	Acinetobacter baumannii NIPH 527 acLZU-supercont1	100	99.803	1	1014	45520	44507	1013	2
	NZ_KB849939	Acinetobacter baumannii NIPH 290 acLZv-supercont1	100	99.803	1	1014	1646919	1647932	1013	2
	NZ_KB849956	Acinetobacter baumannii ANC 4097 acLZe-supercont1	95	99.793	1	964	32372	31409	963	1
	NZ_JRWO01000006	Acinetobacter baumannii strain 6870155 NODE_14, whole genome shotgun sequence	95	99.793	1	964	250256	249293	963	1
	NZ_CVLE01000055	Acinetobacter baumannii isolate CHI-45-1, whole genome shotgun sequence	64	100	318	964	1295	649	646	3
	NZ_CVLE01000060	Acinetobacter baumannii isolate CHI-45-1, whole genome shotgun sequence	37	99.735	1	377	377	1	376	3
	NZ_CVLD01000060	Acinetobacter baumannii isolate CHI-34, whole genome shotgun sequence	95	99.793	1	964	1612	649	963	1
	NZ_FBWQ01000014	Acinetobacter baumannii strain J1, whole genome shotgun sequence	100	99.803	1	1014	1744	731	1013	2
	NZ_FBWP01000012	Acinetobacter baumannii strain J5, whole genome shotgun sequence	100	99.803	1	1014	1742	729	1013	2
	NZ_FBXH01000048	Acinetobacter baumannii strain D78, whole genome shotgun sequence	95	99.793	1	964	2978	3941	963	1
	NZ_FBXG01000011	Acinetobacter baumannii strain D30, whole genome shotgun sequence	100	99.803	1	1014	70922	71935	1013	2
	NZ_FBWV01000014	Acinetobacter baumannii strain A92, whole genome shotgun sequence	100	99.803	1	1014	1779	766	1013	2
	NZ_FBXC01000041	Acinetobacter baumannii strain D81, whole genome shotgun sequence	95	99.793	1	964	2978	3941	963	1
	NZ_FBXE01000079	Acinetobacter baumannii strain A388, whole genome shotgun sequence	100	99.803	1	1014	3617	4630	1013	2
	NZ_FBXD01000059	Acinetobacter baumannii strain RBH3, whole genome shotgun sequence	95	99.793	1	964	2977	3940	963	1
	NZ_FBXA01000064	Acinetobacter baumannii strain A85, whole genome shotgun sequence	95	99.793	1	964	2977	3940	963	1
	NZ_FBXI01000053	Acinetobacter baumannii strain D13, whole genome shotgun sequence	95	99.793	1	964	2978	3941	963	1
	NZ_FBWX01000067	Acinetobacter baumannii strain 6772166, whole genome shotgun sequence	95	99.793	1	964	2977	3940	963	1
	NZ_FBXF01000046	Acinetobacter baumannii strain G7, whole genome shotgun sequence	95	99.793	1	964	2978	3941	963	1
	NZ_FBWR01000034	Acinetobacter baumannii strain A297, whole genome shotgun sequence	100	99.803	1	1014	1179	2192	1013	2
	NZ_FBWU01000008	Acinetobacter baumannii strain A83, whole genome shotgun sequence	100	99.803	1	1014	1781	768	1013	2
	NZ_FBWZ01000027	Acinetobacter baumannii strain D3208, whole genome shotgun sequence	100	99.803	1	1014	791	1804	1013	2
intI2
	Contigs
	NZ_JABT01000052	GCF_000586635.1_MRSN57	100	99.284	1	978	1472	2449	978	1
	NZ_JABU01000057	GCF_000586655.1_MRSN58	100	99.284	1	978	1914	937	978	1
	NZ_JPHW01000030	GCF_001028315.1_gdodcwi05_v01	100	99.284	1	978	63752	62775	978	1
	NZ_QHLH01000032	GCF_003185745.1_ASM318574v1	100	99.284	1	978	12154	13131	978	1
	Scaffolds
	NZ_LREO01000040	GCF_001612455.1_ASM161245v1_genomic.fna	100	99.284	1	978	1914	937	978	1
	NZ_NRSX01000050	GCF_002288625.1_ASM228862v1_genomic.fna	100	99.284	1	978	1403	2380	978	1
	NZ_PHJW02000008	GCF_002838005.2_ASM283800v2_genomic.fna	100	99.284	1	978	42974	41997	978	1
