# Supplementary material for: Crucial Role of the Accessory Genome in the Evolutionary Trajectory of Acinetobacter baumannii Global Clone 1
Source: Front Microbiol. 2020 Mar 18;11:342. doi: 10.3389/fmicb.2020.00342 (PMC7093585; doi:10.3389/fmicb.2020.00342)
Supplement: Supplementary file 8 [file Table_6.xlsx]

## Sheet: Hoja1
Supplementary Table 6. Efflux pumps, RGP1, RGP4 and Cas genes found in GC1 Group 2 and in Outgroup Group 4 genomes.
Group	Contigs	Efflux pumps																RGP				Cas genes
GC1 Group 2		adeA		adeB		adeC		adeR		adeS		adeFGHL		adeIJK		adeN		RGP1		RGP4
		QC	ID	QC	ID	QC	ID	QC	ID	QC	ID	QC	ID	QC	ID	QC	ID	QC	ID	QC	ID	QC	ID
	GCF_000241685.1_ASM24168v2_genomic.fna	100	100	100	99.968	100	99.929	100	100	100	99.908	100	100	100	100	100	99.847	100	100	100	99.98	100	99.98
	GCF_000286615.1_gacin07v1.0_genomic.fna	100	100	100	99.936	100	99.929	100	100	100	100	100	100	100	100	100	99.847	100	99.99	100	100	100	100
	GCF_000297595.1_gacin26v1.0_genomic.fna	100	100	100	99.968	100	99.929	100	100	100	100	100	100	100	100	100	99.847	100	100	100	100	100	100
	GCF_000301435.1_ASM30143v1_genomic.fna	100	100	100	99.968	100	99.929	100	99.866	100	99.908	100	100	100	100	100	99.847	100	99.99	100	100	100	100
	GCF_000302035.1_ASM30203v1_genomic.fna	100	100	100	99.968	100	99.929	100	99.866	100	99.908	100	100	100	100	100	99.847	100	99.99	98	100	100	100
	GCF_000304655.1_gacin18v1.0_genomic.fna	100	100	100	99.968	100	99.929	100	100	100	100	100	100	100	100	100	99.847	100	100	100	100	100	100
	GCF_000304695.1_gacin17v1.0_genomic.fna	100	100	100	99.968	100	99.929	100	100	100	100	100	100	100	100	100	99.847	100	100	100	100	100	100
	GCF_000309275.1_gacin36v1.0_genomic.fna	100	100	100	99.936	100	99.929	100	100	100	100	100	100	100	100	100	99.847	100	99.99	100	100	100	100
	GCF_000441955.1_gabv01_genomic.fna	100	100	100	99.968	100	99.929	100	100	100	100	100	100	100	100	100	99.847	100	99.99	100	100	100	100
	GCF_000453045.1_ASM45304v1_genomic.fna	100	100	100	99.968	100	99.929	100	99.866	100	99.908	100	100	100	100	100	99.847	100	99.99	100	100	100	100
	GCF_000453085.1_ASM45308v1_genomic.fna	100	100	100	99.968	100	99.929	100	99.866	100	99.908	100	99.987	100	100	100	99.847	100	99.99	100	100	100	100
	GCF_000453105.1_ASM45310v1_genomic.fna	100	100	100	99.968	100	99.929	100	99.866	100	99.908	100	100	100	100	100	99.847	100	99.99	100	100	100	100
	GCF_000453205.1_ASM45320v1_genomic.fna	100	100	100	99.968	100	99.929	100	99.866	100	99.908	100	100	100	100	100	99.847	100	99.99	100	100	100	100
	GCF_000453885.1_ASM45388v1_genomic.fna	100	100	100	99.968	100	99.929	100	100	100	100	100	100	100	100	100	99.847	100	99.99	100	100	100	100
	GCF_000453945.1_ASM45394v1_genomic.fna	100	100	100	99.968	100	99.929	100	99.866	100	99.908	100	100	100	100	100	99.847	100	99.99	100	100	100	100
	GCF_000454005.1_ASM45400v1_genomic.fna	100	100	100	99.968	100	99.929	100	99.866	100	99.908	100	100	100	100	100	99.847	100	99.99	100	100	100	100
	GCF_000586635.1_MRSN57_genomic.fna	100	100	100	99.968	100	99.929	100	100	100	100	100	100	100	100	100	99.847	100	100	100	100	100	100
	GCF_000586655.1_MRSN58_genomic.fna	100	100	100	99.968	100	99.929	100	100	100	100	100	100	100	100	100	99.847	100	100	100	100	100	100
	GCF_000770605.1_gabab5075v1.0_genomic.fna	100	100	100	99.968	100	99.929	100	100	100	100	100	100	100	100	100	99.847	100	100	100	100	100	100
	GCF_000836625.1_ASM83662v1_genomic.fna	100	100	100	100	100	100	100	100	100	100	100	100	100	100	100	100	100	100	100	100	100	100
	GCF_000969385.1_ASM96938v1_genomic.fna	100	100	100	99.968	100	99.929	100	100	100	100	100	100	100	100	100	99.847	100	100	100	100	100	100
	GCF_001028265.1_gdodcwi06_v01_genomic.fna	100	100	100	99.968	100	99.929	100	100	100	100	100	100	100	100	100	99.847	100	99.99	100	100	100	100
	GCF_001028315.1_gdodcwi05_v01_genomic.fna	100	100	100	99.968	100	99.929	100	100	100	100	100	100	100	100	100	99.847	100	100	100	100	100	100
	GCF_001657725.1_ASM165772v1_genomic.fna	100	100	100	99.968	100	99.929	100	100	100	100	100	97.232	100	100	100	99.541	93.64	99.56	100	100	100	100
	GCF_001874945.1_ASM187494v1_genomic.fna	100	100	100	99.968	100	99.929	100	100	100	100	100	100	100	100	100	99.847	100	99.99	100	100	100	100
	GCF_001907145.1_ASM190714v1_genomic.fna	100	100	100	99.936	100	99.929	100	100	100	100	100	100	100	99.983	100	99.847	100	100	100	100	100	100
	GCF_002143965.1_ASM214396v1_genomic.fna	100	100	100	99.968	100	99.929	100	100	100	100	100	100	100	100	100	99.847	100	99.99	100	100	100	100
	GCF_003020205.1_ASM302020v1_genomic.fna	100	100	100	99.968	100	99.929	100	100	100	100	100	100	100	100	100	99.847	100	99.98	100	100	100	100
	GCF_003020215.1_ASM302021v1_genomic.fna	100	100	100	99.968	100	99.929	100	100	100	100	100	100	100	100	100	99.847	100	100	100	100	100	100
	GCF_003020225.1_ASM302022v1_genomic.fna	100	100	100	99.968	100	99.929	100	100	100	99.908	100	99.987	100	100	100	99.847	100	99.99	100	100	100	100
	GCF_003020365.1_ASM302036v1_genomic.fna	100	100	100	99.968	100	99.929	100	100	100	100	100	100	100	100	100	99.847	100	99.99	100	100	100	100
	GCF_003020405.1_ASM302040v1_genomic.fna	100	100	100	99.968	100	99.929	100	100	100	100	100	100	100	100	100	99.847	100	100	100	100	100	100
	GCF_003020415.1_ASM302041v1_genomic.fna	100	100	100	99.968	100	99.929	100	100	100	100	100	100	100	100	100	99.847	100	99.99	100	100	100	100
	GCF_003185745.1_ASM318574v1_genomic.fna	100	100	100	99.968	100	99.929	100	100	100	100	100	100	100	100	100	99.847	100	100	100	100	100	100
	GCF_003325575.1_ASM332557v1_genomic.fna	100	100	100	99.968	100	99.929	100	100	100	99.724	100	99.947	100	100	100	99.847	100	100	100	100	NO	NO
	GCF_003325665.1_ASM332566v1_genomic.fna	100	100	100	99.968	100	99.929	100	100	100	99.724	100	99.947	100	100	100	99.847	100	100	100	100	NO	NO
	GCF_003627465.1_ASM362746v1_genomic.fna	100	100	100	99.968	100	99.858	100	100	100	99.816	100	99.974	100	100	100	99.847	100	99.99	100	100	100	99.973
	GCF_003711885.1_ASM371188v1_genomic.fna	100	100	100	99.968	100	99.858	100	100	100	99.816	100	99.974	100	100	100	99.847	100	99.99	100	100	100	99.973
	GCF_003948175.1_ASM394817v1_genomic.fna	100	100	100	99.968	100	99.929	100	99.866	100	99.908	100	100	100	100	100	99.847	100	99.99	100	100	100	100
	GCF_003948695.1_ASM394869v1_genomic.fna	100	100	100	99.936	100	99.929	100	99.866	100	99.908	100	100	100	100	100	99.847	100	99.99	100	100	100	100
	GCF_003948995.1_ASM394899v1_genomic.fna	100	100	100	99.968	24	99.701	100	99.866	100	99.908	100	100	100	100	100	99.847	100	99.99	100	100	100	100
	GCF_003949635.1_ASM394963v1_genomic.fna	100	100	100	99.968	100	99.929	100	99.866	100	99.908	100	100	100	100	100	99.847	100	99.99	98.75	100	100	100
	GCF_004347305.1_ASM434730v1_genomic.fna	100	100	100	99.968	100	99.858	100	99.731	100	99.908	100	100	100	100	100	99.847	100	100	100	99.98	NO	NO
	GCF_006491985.1_ASM649198v1_genomic.fna	100	100	100	99.968	100	99.929	100	100	100	100	100	100	100	100	100	99.847	100	100	100	100	100	100
	GCF_006492065.1_ASM649206v1_genomic.fna	100	100	100	99.968	100	99.929	100	100	100	99.908	100	100	100	99.983	100	99.847	100	100	100	100	100	100
	GCF_006492525.1_ASM649252v1_genomic.fna	100	100	100	99.936	100	99.929	100	100	100	100	100	100	100	100	100	99.847	100	99.99	100	100	100	100
	GCF_006494165.1_ASM649416v1_genomic.fna	100	100	100	99.968	100	99.929	100	100	100	100	100	100	100	100	100	99.847	100	99.99	100	100	100	100
	GCF_006494215.1_ASM649421v1_genomic.fna	100	100	100	99.968	100	99.929	100	100	100	100	100	100	100	100	100	99.847	100	100	99.375	100	100	99.987
	GCF_900019975.1_acinetobacter_baumannii_isolate_strainE_genomic.fna	100	100	100	99.968	100	99.929	100	100	100	99.908	100	100	99	100	100	99.847	100	100	100	100	100	100
	GCF_900029355.1_acinetobacter_baumannii_isolate_strainF_genomic.fna	100	100	100	99.968	100	99.929	100	100	100	99.908	100	100	100	100	100	99.847	100	100	100	100	100	100
	GCF_900029375.1_acinetobacter_baumannii_isolate_strainI_genomic.fna	100	100	100	99.968	100	99.929	100	99.866	100	99.908	95	100	100	100	100	99.847	100	100	100	100	100	100
	GCF_900042755.1_acinetobacter_baumannii_isolate_strainG_genomic.fna	100	100	100	99.968	100	99.929	100	99.866	100	99.908	100	100	100	100	100	99.847	100	100	100	100	100	100
	GCF_900043985.1_acinetobacter_baumannii_isolate_strainJ_genomic.fna	100	100	100	99.968	100	99.929	100	99.866	100	99.908	100	100	100	100	100	99.847	100	100	97.25	100	100	100
	GCF_900043995.1_acinetobacter_baumannii_isolate_strainK_genomic.fna	100	100	100	99.968	100	99.929	100	99.866	100	99.908	100	100	100	100	100	99.847	100	100	100	100	100	100
	GCF_900240205.1_ACB5_genomic.fna	100	100	100	99.968	100	99.929	100	100	100	99.908	100	99.987	100	100	100	99.694	100	99.99	100	100	100	100
	GCF_900406715.1_De_novo_assembly_of_KCRI_isolate_RDK04_363_genomic.fna	100	100	100	99.968	100	99.929	100	100	100	100	100	100	100	100	100	99.847	100	100	100	100	100	100
	GCF_900406745.1_De_novo_assembly_of_KCRI_isolate_RDK06_423_genomic.fna	100	100	100	99.968	100	99.929	100	100	100	100	100	100	100	100	100	99.847	100	100	100	100	100	100
	GCF_900406755.1_De_novo_assembly_of_KCRI_isolate_RDK05_558_genomic.fna	100	100	100	99.968	100	99.929	100	100	100	100	100	100	100	100	100	99.847	100	100	100	99.98	100	100
	GCF_900406765.1_De_novo_assembly_of_KCRI_isolate_RDK05_518B_genomic.fna	100	100	100	99.968	100	99.929	100	100	100	100	100	100	100	100	100	99.847	100	100	100	100	100	100
	GCF_901484875.1_aba_5m_assembly_genomic.fna	100	100	100	99.968	100	99.929	100	100	100	99.908	100	99.987	100	100	100	99.694	100	99.99	100	100	100	100
	GCF_901669955.1_aba1_assembly_genomic.fna	100	100	100	99.968	100	99.929	100	100	100	100	100	99.987	100	100	100	99.847	100	99.98	100	100	100	99.995
	Scaffolds	adeA		adeB		adeC		adeR		adeS		adeFGHL		adeIJK		adeN		RGP1		RGP4		Cas genes
		QC	ID	QC	ID	QC	ID	QC	ID	QC	ID	QC	ID	QC	ID	QC	ID	QC	ID	QC	ID	QC	ID
	GCF_000369185.1_Acin_baum_NIPH_527_V1_genomic.fna	100	100	100	99.936	100	99.929	100	100	100	100	100	100	100	100	100	99.847	100	100	100	100	100	100
	GCF_000369325.1_Acin_baum_NIPH_290_V1_genomic.fna	100	100	100	99.968	100	99.929	100	99.866	100	100	100	100	100	100	100	99.847	100	100	100	100	100	100
	GCF_000369365.1_Acin_baum_ANC_4097_V1_genomic.fna	100	100	100	99.968	100	99.929	100	100	100	100	100	100	100	100	100	99.847	100	100	100	100	100	100
	GCF_000623035.1_Acin_baum_R1B_V1_genomic.fna	100	100	100	99.968	100	99.929	100	100	100	100	100	100	100	100	100	99.847	100	100	100	100	100	100
	GCF_000794125.1_ASM79412v1_genomic.fna	100	100	100	99.968	100	99.929	100	100	100	100	100	100	100	100	100	99.847	99.96	99.96	100	100	100	100
	GCF_001373535.1_Acinetobacter_baumannii_CHI-45-1_genomic.fna	100	100	100	99.936	100	99.929	100	100	100	100	100	100	100	100	100	99.847	100	100	100	100	100	100
	GCF_001373575.1_A._baumannii_CHI-34_genomic.fna	100	100	100	99.936	100	99.929	100	100	100	100	100	100	100	100	100	99.847	100	100	100	100	100	100
	GCF_001511875.1_9179_4_76_genomic.fna	100	100	100	99.968	100	99.929	100	100	100	100	100	100	100	100	100	99.847	100	100	100	100	100	100
	GCF_001511895.1_9179_4_80_genomic.fna	100	100	100	99.968	100	99.929	100	100	100	99.908	100	100	100	100	100	99.847	100	100	100	100	100	100
	GCF_001511915.1_7521_8_47_genomic.fna	100	100	100	99.968	100	99.929	100	100	100	100	100	100	100	100	100	99.847	100	100	100	100	100	100
	GCF_001511935.1_7468_2_60_genomic.fna	100	100	100	99.968	100	99.929	100	100	100	99.908	100	100	100	100	100	99.847	100	100	100	100	100	99.98
	GCF_001511975.1_7468_2_93_genomic.fna	100	100	100	99.968	100	99.929	100	100	100	99.908	100	100	100	100	100	99.847	100	100	100	100	100	99.98
	GCF_001511995.1_7521_8_27_genomic.fna	100	100	100	99.968	100	99.929	100	100	100	100	100	100	100	100	100	99.847	100	100	100	100	100	100
	GCF_001512055.1_7468_2_74_genomic.fna	100	100	100	99.936	100	99.929	100	99.866	100	99.908	100	100	100	100	100	99.847	100	100	100	100	100	100
	GCF_001512075.1_7521_8_28_genomic.fna	100	100	100	99.968	100	99.929	100	100	100	100	100	100	100	100	100	99.847	100	100	100	100	100	100
	GCF_001512135.1_7468_2_79_genomic.fna	100	100	100	99.968	100	99.929	100	100	100	100	100	100	100	100	100	99.847	100	100	100	100	100	100
	GCF_001512155.1_7521_8_36_genomic.fna	100	100	100	99.968	100	99.929	100	100	100	100	100	99.974	100	99.983	100	99.847	100	100	100	100	100	100
	GCF_001512175.1_7468_2_75_genomic.fna	100	100	100	99.968	100	99.929	100	100	100	100	100	100	100	100	100	99.847	100	100	100	100	100	100
	GCF_001512195.1_7468_2_95_genomic.fna	100	100	100	99.968	100	99.929	100	100	100	100	100	100	100	100	100	99.847	100	100	100	100	100	100
	GCF_001512215.1_9179_4_6_genomic.fna	100	100	100	99.936	100	99.929	100	100	100	100	100	100	100	100	100	99.847	100	100	100	100	100	100
	GCF_001512235.1_7468_2_91_genomic.fna	100	100	100	99.968	100	99.929	100	100	100	99.908	100	100	100	100	100	99.847	100	100	100	100	100	99.98
	GCF_001512255.1_7521_8_39_genomic.fna	100	100	100	99.968	100	99.929	100	100	100	100	100	100	100	100	100	99.847	100	100	100	100	100	99.98
	GCF_001549575.1_ASM154957v1_genomic.fna	100	100	100	99.968	100	99.929	100	100	100	99.908	100	100	100	100	100	99.847	100	100	100	100	100	100
	GCF_001612415.1_ASM161241v1_genomic.fna	100	100	100	99.968	100	99.929	100	100	100	100	100	100	100	100	100	99.847	100	100	100	100	100	100
	GCF_001612435.1_ASM161243v1_genomic.fna	100	100	100	99.968	100	99.929	100	100	100	100	100	100	100	100	100	99.847	100	100	100	100	100	100
	GCF_001612455.1_ASM161245v1_genomic.fna	100	100	100	99.968	100	99.929	100	100	100	100	100	100	100	100	100	100	100	100	100	100	100	100
	GCF_002838005.2_ASM283800v2_genomic.fna	100	100	100	99.968	100	99.929	100	100	100	100	100	100	100	100	100	99.847	100	100	100	100	100	100
Outgroup Group 4	Contigs	adeA		adeB		adeC		adeR		adeS		adeFGHL		adeIJK		adeN		RGP1		RGP4		Cas genes
		QC	ID	QC	ID	QC	ID	QC	ID	QC	ID	QC	ID	QC	ID	QC	ID	QC	ID	QC	ID	QC	ID
	GCF_000173395.1_ASM17339	92	80.505	0	0	0	0	0	0	0	0	100	98.235	100	99.169	100	98.471	100	99.8707	95.625	98.116	0	0
	GCF_000177695.1_ASM17769	100	100	100	99.968	100	99.929	100	100	100	100	54	100	100	100	100	99.847	100	99.9883	64.2222	100	41	99.08
	GCF_000177715.1_ASM17771	100	100	100	99.968	100	99.929	100	100	76	100	54	100	100	100	100	99.847	100	99.9875	74.5714	100	100	99.37
	GCF_000184475.1_ASM18447v2	100	97.667	100	97.783	100	95.403	100	98.118	98	96.714	100	98.301	100	99.372	100	97.859	100	99.8935	87.375	98.5395	0	0
	GCF_000184495.1_ASM18449v2	100	97.583	100	97.878	0	0	100	95.705	98	95.587	100	98.446	100	99.406	100	96.177	100	99.8483	99.8571	98.5977	0	0
	GCF_000184515.1_ASM18451v2	100	96.5	100	97.653	0	0	100	97.849	98	97.089	100	98.156	100	99.152	100	98.624	100	99.8819	99.8571	98.5167	99	98.87
	GCF_000186645.1_ASM18664v2	100	97.667	100	97.846	100	95.403	100	98.118	98	96.714	100	98.314	100	99.372	100	98.012	100	99.8935	99.8571	98.5187	0	0
	GCF_000189655.1_ASM18965v2	100	97.667	100	97.846	100	95.403	100	98.118	98	96.714	100	98.314	100	99.372	100	98.012	100	99.8935	99.7143	98.5434	0	0
	GCF_000189675.1_ASM18967v2	100	97.667	100	97.846	100	95.403	100	98.118	98	96.714	100	98.314	100	99.372	100	97.859	100	99.8815	99.8571	98.5449	0	0
	GCF_000189695.1_ASM18969v2	100	98.167	100	97.139	0	0	100	98.522	64	96.537	67	98.317	100	99.389	51	99.107	100	99.9194	99.8571	98.7819	0	0
	GCF_000214965.1_gacin09v1.0	100	96.5	100	97.621	0	0	100	97.984	98	96.901	100	98.169	100	99.169	100	98.624	100	99.8819	99.8571	98.5161	0	0
	GCF_000214985.1_gacin10v1.0	100	98.833	100	97.814	100	95.113	100	97.446	100	97.698	100	98.538	100	99.932	100	98.93	100	99.9501	99.8571	98.152	0	0
	GCF_000215005.1_AcbauOIFC032v1.0	100	98	100	97.589	0	0	100	98.118	98	96.808	100	97.892	100	99.27	100	97.859	100	99.8969	99.8571	98.5801	0	0
	GCF_000222225.1_ASM22222v2	100	97.667	100	97.814	100	95.403	100	98.118	98	96.714	100	98.301	100	99.372	100	97.859	100	99.8935	87.375	98.5599	0	0
	GCF_000222245.1_ASM22224v2	100	97.667	100	97.846	100	95.403	100	98.118	98	96.714	100	98.314	100	99.372	100	98.012	100	99.8893	99.8571	98.5449	0	0
	GCF_000222265.1_ASM22226v2	100	97.667	100	97.846	100	95.268	100	98.118	98	96.714	99	98.3	100	99.372	100	97.859	100	99.8935	99.875	98.5519	0	0
	GCF_000222285.1_ASM22228v2	100	97.667	100	97.846	100	95.403	100	98.118	98	96.714	100	98.301	100	99.372	100	97.859	100	99.8935	70.7778	98.3173	0	0
	GCF_000241705.1_ASM24170v2	100	96.5	100	97.653	0	0	100	97.849	98	97.089	100	98.169	100	99.169	100	98.777	100	99.8755	99.8571	98.5423	99	98.89
	GCF_000241725.1_ASM24172v2	100	97.667	100	97.846	100	95.403	100	98.118	98	96.714	100	98.275	100	99.372	100	98.012	100	99.8935	99.8571	98.5449	0	0
	GCF_000248275.1_ASM24827v2	100	97.667	100	97.814	100	95.332	100	98.118	98	96.62	49	98.458	100	99.372	54	97.74	100	99.8935	99.7143	98.5321	0	0
	GCF_000278605.1_gacin08v1.0	100	97.667	100	97.846	100	95.403	100	98.118	98	96.714	100	98.314	100	99.372	100	98.012	100	99.8901	99.8571	98.5449	0	0
	GCF_000278625.1_AcbauOIFC137v1.0	100	98.833	100	97.814	100	95.113	100	97.446	100	97.698	100	98.551	100	99.932	100	98.93	100	99.9501	99.8571	98.152	0	0
	GCF_000278645.1_AcbauOIFC109v1.0	100	98.833	100	97.814	100	95.113	100	97.446	100	97.698	100	98.551	100	99.932	100	98.93	100	99.9501	99.8571	98.152	0	0
	GCF_000278665.1_AcbauOIFC143v1.0	100	96.5	100	97.653	0	0	100	97.984	98	96.995	100	98.169	100	99.169	100	98.777	100	99.8793	99.8571	98.5423	0	0
	GCF_000278685.1_AcbauOIFC189v1.0	100	97.667	100	97.846	100	95.403	100	98.118	98	96.714	100	98.314	100	99.372	100	98.012	100	99.8935	99.8571	98.5449	0	0
	GCF_000286535.1_gacin11v1.0	100	98.833	100	97.814	100	95.113	100	97.446	100	97.698	100	98.248	100	99.779	100	98.93	100	99.9501	99.8571	98.0211	0	0
	GCF_000292545.1_ASM29254	100	98.75	100	97.653	0	0	100	98.118	98	97.465	100	98.261	100	99.203	100	97.859	100	99.8794	99.8571	98.8397	0	0
	GCF_000297515.1_gacin24v1.0	100	97.667	100	97.846	100	95.403	100	98.118	98	96.714	100	98.314	100	99.372	100	97.859	100	99.8893	99.8571	98.5449	0	0
	GCF_000297535.1_gacin24v1.0	100	96.5	100	98.104	0	0	100	97.984	98	96.995	100	97.695	100	99.304	100	98.318	100	99.8966	99.8571	99.029	0	0
	GCF_000297575.1_gacin25v1.0	100	98.25	100	97.718	0	0	100	97.715	98	95.023	100	98.024	100	99.27	100	98.624	100	99.9017	99.8571	98.3376	0	0
	GCF_000299655.1_ASM29965	0	0	0	0	87	95.466	0	0	0	0	100	98.314	100	99.372	54	97.753	100	99.8935	99.8571	98.5449	0	0
	GCF_000299675.1_ASM29967	0	0	0	0	87	95.466	0	0	0	0	100	98.314	100	99.372	54	97.753	100	99.8935	99.8571	98.5449	0	0
	GCF_000301175.1_ASM30117	100	97.667	100	97.846	100	95.403	100	98.118	98	96.714	100	98.314	100	99.372	100	98.012	100	99.8935	99.8571	98.5449	0	0
	GCF_000301195.1_ASM30119	100	100	100	99.229	100	97.309	100	99.866	100	99.908	94	97.932	92	99.577	100	98.012	96.9	99.8555	99.8571	98.2776	0	0
	GCF_000301215.1_ASM30121	100	97.667	100	97.846	100	95.403	100	98.118	98	96.714	100	98.314	100	99.372	54	97.753	100	99.8935	99.8571	98.5449	0	0
	GCF_000301235.1_ASM30123	100	97.083	100	97.686	0	0	100	98.387	98	95.403	100	97.84	100	99.169	100	98.318	100	99.8776	96.8571	98.5084	100	97.68
	GCF_000301255.1_ASM30125	100	97.083	100	97.686	0	0	100	98.387	98	95.403	100	97.84	100	99.169	100	98.318	100	99.8776	99.5714	98.5347	100	97.68
	GCF_000301275.1_ASM30127	100	97.667	78	98.269	100	95.403	100	98.118	98	96.714	100	98.314	100	99.372	54	97.753	100	99.8935	85.7143	98.6992	0	0
	GCF_000301295.1_ASM30129	100	98.25	100	97.493	0	0	100	98.118	52	96.099	94	97.849	100	99.287	63	100	100	99.8556	85.7143	98.8821	0	0
	GCF_000301315.1_ASM30131	100	97.667	100	97.846	100	95.403	100	98.118	98	96.714	100	98.314	100	99.372	100	97.859	100	99.8935	95.5	98.5554	0	0
	GCF_000301335.1_ASM30133	100	96.5	100	97.653	0	0	100	97.849	98	97.089	100	98.156	100	99.152	100	98.624	100	99.8819	99.8571	98.5423	99	98.89
	GCF_000301355.1_ASM30135	100	98.167	100	96.082	100	97.309	100	98.79	100	96.593	94	97.96	100	99.44	100	98.624	100	99.856	99.8571	98.2776	0	0
	GCF_000301375.1_ASM30137	100	97.667	100	97.846	100	95.403	100	98.118	98	96.714	100	98.314	100	99.372	54	97.753	100	99.8935	99.8571	98.5449	0	0
	GCF_000301395.1_ASM30139	100	97.667	100	97.814	100	95.403	100	98.118	98	96.62	100	98.274	100	99.372	100	98.012	100	99.8935	99.8571	98.1777	0	0
	GCF_000301415.1_ASM30141	100	100	100	99.229	100	97.309	100	99.866	0	0	94	97.932	100	99.423	100	98.012	100	99.856	87.375	98.4845	0	0
	GCF_000301455.1_ASM30145	100	97.667	100	97.814	100	95.403	100	97.984	98	96.526	100	98.314	100	99.372	100	98.012	100	99.887	85.7143	98.6703	0	0
	GCF_000301475.1_ASM30147	100	97.667	100	97.814	100	95.403	100	97.984	98	96.526	100	98.314	100	99.372	100	98.012	99.8966	99.887	82	98.2955	0	0
	GCF_000301495.1_ASM30149	100	97.667	100	97.846	100	95.403	100	98.118	98	96.714	80	98.097	100	99.372	54	97.753	100	99.8827	99.8571	98.5449	0	0
	GCF_000301515.1_ASM30151	100	98.167	100	96.657	100	96.17	100	98.656	100	96.225	100	97.695	100	99.712	100	98.624	100	99.9867	85.7143	99.1123	0	0
	GCF_000301535.1_ASM30153	100	98.167	100	96.657	100	96.17	100	98.656	100	96.225	100	97.695	100	99.712	100	98.624	100	99.9867	88.1429	99.1146	0	0
	GCF_000301555.1_ASM30155	100	98.167	100	96.657	100	96.17	100	98.656	100	96.225	100	97.695	100	99.695	100	98.624	100	99.9867	99.7143	99.1146	0	0
	GCF_000301575.1_ASM30157	100	97.667	100	97.846	100	95.403	100	98.118	98	96.714	100	98.314	100	99.372	54	97.753	100	99.8935	99.8571	98.5449	0	0
	GCF_000301595.1_ASM30159	100	97.667	100	97.846	100	95.403	100	98.118	98	96.714	100	98.314	100	99.372	54	97.753	100	99.8935	99.8571	98.5449	0	0
	GCF_000301615.1_ASM30161	100	97.667	100	97.846	100	95.403	100	98.118	98	96.714	100	98.314	100	99.372	54	97.753	100	99.8935	99.8571	98.5449	0	0
	GCF_000301655.1_ASM30165	100	97.667	100	97.814	100	95.403	59	97.959	98	96.526	97	98.292	100	99.372	100	98.012	100	99.887	72	98.4534	0	0
	GCF_000301835.1_ASM30183	92	80.505	98	80.274	0	0	0	0	0	0	100	97.721	100	99.389	100	98.012	100	99.8288	99.8571	98.566	0	0
	GCF_000301855.1_ASM30185	0	0	0	0	0	0	0	0	0	0	100	97.747	100	99.423	100	98.93	100	99.8667	14.2857	98.168	0	0
	GCF_000301875.1_ASM30187	51	98.865	67	97.352	0	0	100	98.118	100	97.056	100	97.075	100	99.287	100	98.165	100	99.7832	57.1429	98.2368	100	97.64
	GCF_000301895.1_ASM30189	100	98.25	100	97.493	0	0	100	98.118	52	96.099	94	97.849	100	99.287	63	100	100	99.8556	99.8571	98.8821	0	0
	GCF_000301915.1_ASM30191	100	97.667	100	97.814	100	95.403	100	98.118	98	96.714	100	98.301	100	99.372	100	97.859	100	99.8935	87.375	98.5743	0	0
	GCF_000301935.1_ASM30193	100	98.167	100	96.082	100	97.309	100	98.79	100	96.593	94	97.96	100	99.44	100	98.624	100	99.856	99.8571	98.2776	0	0
	GCF_000301955.1_ASM30195	80	98.117	100	97.846	100	95.403	100	98.118	98	96.714	100	98.314	100	99.372	100	97.859	100	99.8935	99.875	98.5743	0	0
	GCF_000301975.1_ASM30197	100	100	100	99.229	100	97.309	100	99.866	100	99.632	94	97.932	100	99.44	100	98.012	100	99.856	99.8571	98.2776	0	0
	GCF_000301995.1_ASM30199	100	100	100	99.229	100	97.309	100	99.866	0	0	94	97.932	100	99.406	100	98.012	100	99.856	99.8571	98.2776	0	0
	GCF_000302015.1_ASM30201	100	97.667	100	97.814	100	95.403	100	98.118	98	96.62	100	98.301	100	99.372	100	98.012	100	99.8935	99.8571	98.1777	0	0
	GCF_000302055.1_ASM30205	100	97.667	100	97.846	100	95.403	100	98.118	98	96.714	100	98.314	100	99.372	100	97.859	100	99.8909	76.75	98.2214	0	0
	GCF_000302075.1_ASM30207	100	97.667	100	97.846	100	95.403	100	98.118	98	96.714	100	98.314	100	99.372	100	98.012	100	99.8935	99.8571	98.5449	0	0
	GCF_000302095.1_ASM30209	54	98.445	47	98.082	100	95.545	100	98.118	98	96.714	88	98.153	100	99.338	85	98.198	100	99.8935	87	98.3351	0	0
	GCF_000302135.1_ASM30213	100	98	100	97.139	0	0	100	98.118	98	95.962	100	98.353	100	99.27	100	98.318	100	99.9148	99.8571	98.9904	0	0
	GCF_000302155.1_ASM30215	100	100	100	99.261	100	97.309	100	99.866	100	99.908	94	97.932	100	99.44	100	98.012	100	99.8514	88	98.329	0	0
	GCF_000302175.1_ASM30217	100	98.167	100	96.657	100	96.17	100	98.656	100	96.225	100	97.695	100	99.712	100	98.624	100	99.9867	71.4286	99.2216	0	0
	GCF_000302195.1_ASM30219	100	97.667	100	97.846	100	95.403	100	98.118	98	96.714	100	98.314	100	99.372	54	97.753	100	99.8935	99.8571	98.5449	0	0
	GCF_000302215.1_ASM30221	100	97.667	100	97.846	100	95.403	100	98.118	98	96.714	100	98.314	100	99.372	54	97.753	100	99.8935	99.8571	98.5449	0	0
	GCF_000302235.1_ASM30223	100	98.25	100	97.493	0	0	100	98.118	98	96.901	94	97.849	100	99.287	63	100	100	99.8556	99.8571	98.8821	0	0
	GCF_000302255.1_ASM30225	0	0	0	0	0	0	0	0	91	97.259	100	97.747	100	99.423	100	98.93	100	99.8667	99.8571	98.3226	0	0
	GCF_000304675.1_GACIN20v1.0	92	81.12	99	80.285	0	0	0	0	0	0	100	98.195	100	99.169	100	99.083	100	99.9083	100	98.3726	0	0
	GCF_000305215.1_gacin13v1.0	100	100	100	99.936	100	99.929	100	100	100	99.816	100	100	100	99.966	100	99.388	100	99.9953	100	100	0	0
	GCF_000305235.1_gacin14v1.0	34	98.289	100	97.943	100	94.965	0	0	0	0	100	98.011	100	99.304	100	98.165	100	99.7969	100	98.3771	0	0
	GCF_000305255.1_gacin15v1.0	100	97.667	100	97.846	100	95.403	100	98.118	98	96.714	100	98.314	100	99.372	100	98.012	100	99.8901	99.8571	98.5449	0	0
	GCF_000305275.1_gacin22v1.0	100	98.25	100	97.75	0	0	100	97.715	98	95.117	100	97.945	100	99.237	100	98.624	100	99.9079	99.8571	98.3493	0	0
	GCF_000305295.1_gacin16v1.0	100	98.833	100	97.814	100	95.113	100	97.446	100	97.698	100	98.551	100	99.932	100	98.93	100	99.9436	99.8571	98.152	0	0
	GCF_000305315.1_gacin21v1.0	100	100	100	99.968	100	99.929	100	100	100	100	100	100	100	100	100	99.847	100	100	100	100	0	0
	GCF_000307895.1_gacin19v1.0	100	97.25	100	98.007	100	96.601	100	99.059	100	96.225	94	97.807	100	99.321	100	98.165	100	99.9094	99.8571	98.5076	0	0
	GCF_000308995.1_ASM30899	100	97.667	100	97.846	100	95.403	100	98.118	98	96.714	100	98.314	100	99.372	54	97.753	100	99.8935	99.8571	98.5449	0	0
	GCF_000309095.1_gacin42v1.0	100	98	100	97.589	0	0	100	98.118	98	96.808	100	97.892	100	99.27	82	97.955	100	99.8969	99.8571	98.5496	0	0
	GCF_000309115.1_gacin45v1.0	100	96.5	100	98.104	0	0	100	97.984	98	96.995	100	97.708	100	99.304	100	98.318	100	99.8966	99.8571	99.029	0	0
	GCF_000309135.1_gacin43v1.0	100	98	100	97.589	0	0	100	98.118	98	96.808	100	97.892	100	99.27	100	97.859	100	99.8969	99.8571	98.6179	0	0
	GCF_000309155.1_gacin48v1.0	92	80.505	0	0	0	0	0	0	0	0	100	98.235	100	99.169	100	98.471	100	99.8707	95.625	98.116	0	0
	GCF_000309175.1_gacin34v1.0	100	97.667	100	97.846	100	95.403	100	98.118	98	96.714	100	98.301	100	99.372	100	97.859	100	99.8935	87.375	98.5743	0	0
	GCF_000309195.1_gacin35v1.0	100	100	100	99.936	100	99.929	100	100	100	99.816	100	100	100	99.966	100	99.388	100	100	100	100	0	0
	GCF_000309215.1_gacin37v1.0	100	98.833	100	97.814	100	95.113	100	97.446	100	97.698	100	98.511	100	99.932	100	98.93	100	99.9501	99.8571	98.152	0	0
	GCF_000309235.1_gacin38v1.0	100	97.833	100	97.782	0	0	100	98.118	98	96.704	94	97.471	100	99.27	100	98.471	100	99.8835	99.8571	98.536	0	0
	GCF_000309255.1_gacin33v1.0	51	98.865	67	97.304	0	0	100	98.118	100	97.332	100	98.156	100	99.338	100	97.706	100	99.8783	71.4286	98.6594	0	0
	GCF_000314635.1_gacin31v1.0	100	97.25	100	98.007	100	96.601	100	99.059	100	96.225	94	97.807	100	99.287	100	98.165	100	99.9118	99.8571	98.5076	0	0
	GCF_000314655.1_gacin32v1.0	100	97.667	100	97.846	100	95.403	100	98.118	98	96.714	100	98.314	100	99.372	100	98.012	100	99.8935	99.8571	98.5449	0	0
	GCF_000332855.1_AB53264	100	97.667	100	97.814	100	95.403	100	98.118	98	96.714	100	98.314	100	99.372	100	97.859	100	99.8935	99.8571	98.5449	0	0
	GCF_000333715.1_ASM33371	100	97.667	95	97.807	100	95.403	100	98.118	98	96.714	99	98.25	52	99.377	100	97.859	100	99.8935	87.375	98.5743	0	0
	GCF_000333735.1_ASM33373	100	97.667	100	97.814	100	95.403	100	98.118	98	96.714	100	98.261	100	99.372	100	97.859	100	99.8935	87.375	98.5743	0	0
	GCF_000335535.1_gacin39v1.0	100	97.667	100	97.686	0	0	100	98.656	98	96.526	100	97.892	100	99.253	100	98.165	100	99.8918	99.8571	98.3223	0	0
	GCF_000335595.1_gacin50v1.0	100	98.5	100	98.039	0	0	100	98.925	98	96.62	100	98.169	100	99.135	100	98.027	100	99.8726	99.8571	98.3294	0	0
	GCF_000335615.1_gacin44v1.0	100	98.833	100	97.461	0	0	100	98.118	98	97.371	100	98.459	100	99.355	100	97.859	100	99.8959	87.625	98.8234	0	0
	GCF_000335635.1_gacin46v1.0	0	0	0	0	0	0	0	0	0	0	94	97.821	100	99.321	100	98.165	100	99.8878	99.8571	98.5386	0	0
	GCF_000335655.1_gacin47v1.0	100	97.667	100	97.814	100	95.403	100	98.118	98	96.714	100	98.314	100	99.355	100	98.012	100	99.8935	99.8571	98.5449	0	0
	GCF_000335675.1_gacin49v1.0	100	97.667	100	97.814	100	95.403	100	97.984	98	96.714	100	98.301	100	99.372	100	97.859	100	99.8935	87.375	98.5599	0	0
	GCF_000338835.1_454	100	98.583	100	97.589	0	0	100	97.446	98	94.559	100	98.024	100	99.27	57	98.656	100	99.8525	99.8571	98.429	0	0
	GCF_000341985.1_Whole_genome_assembly	100	98	100	97.139	0	0	100	98.118	98	95.869	100	98.353	100	99.287	100	98.318	100	99.8664	99.875	98.716	0	0
	GCF_000342065.1_454	100	97.667	100	97.846	100	95.403	100	98.118	98	96.714	100	98.314	100	99.372	100	98.012	100	99.8935	99.8571	98.4767	0	0
	GCF_000342085.1_454	100	98.833	100	97.911	0	0	100	98.253	98	97.653	94	98.393	100	99.372	100	98.012	100	99.8905	71	98.6807	0	0
	GCF_000353795.1_ABNIH22_1	100	97.667	100	97.846	100	95.403	100	98.118	98	96.714	100	98.314	100	99.372	81	98.308	100	99.8935	85.7143	98.7082	0	0
	GCF_000353815.1_ABNIH23_1	100	97.667	100	97.846	100	95.403	100	98.118	98	96.714	100	98.314	100	99.372	81	98.308	100	99.8935	85.7143	98.6902	0	0
	GCF_000353855.1_ABNIH13_1	100	97.667	100	97.846	100	95.403	100	98.118	98	96.714	100	98.314	100	99.372	100	98.012	100	99.8935	85.7143	98.708	0	0
	GCF_000353895.1_ABNIH26_1	100	97.667	100	97.846	100	95.403	100	98.118	98	96.714	100	98.301	100	99.372	100	98.012	100	99.8935	99.8571	98.5449	0	0
	GCF_000353915.1_ABNIH25_1	100	97.667	100	97.814	100	95.403	100	98.118	98	96.714	100	98.274	100	99.355	100	97.859	100	99.8935	87.375	98.537	0	0
	GCF_000353935.1_ABNIH5_1	100	97.667	100	97.782	100	95.403	100	98.118	98	96.714	100	98.301	100	99.355	100	97.859	100	99.8935	87.375	98.5599	0	0
	GCF_000353975.1_ABNIH7_1	100	100	100	99.968	100	99.929	100	100	100	100	80	99.967	94	100	100	99.847	100	100	73.125	100	83	99.29
	GCF_000354035.1_ABNIH14_1	100	97.667	100	97.846	100	95.403	100	98.118	98	96.714	100	98.314	100	99.372	100	98.012	100	99.8935	85.7143	98.6825	0	0
	GCF_000354055.1_ABNIH15_1	100	97.667	100	97.846	100	95.403	100	98.118	98	96.714	100	98.314	100	99.372	100	98.012	100	99.8935	85.7143	98.715	0	0
	GCF_000354075.1_ABNIH16_1	100	97.667	100	97.846	100	95.403	100	98.118	98	95.117	100	98.301	100	99.372	100	98.012	100	99.8935	79.5714	98.2731	0	0
	GCF_000354095.1_ABNIH17_1	100	97.667	100	97.846	100	95.403	100	98.118	98	96.714	100	98.314	100	99.372	100	98.012	100	99.8935	85.7143	98.661	0	0
	GCF_000354115.1_ABNIH18_1	100	97.667	100	97.814	100	95.403	100	98.118	98	96.714	100	98.301	100	99.372	100	97.859	100	99.8935	85.7143	98.6721	0	0
	GCF_000354135.1_ABNIH20_1	100	97.667	100	97.846	100	95.403	100	98.118	98	96.714	100	98.314	100	99.355	81	98.308	100	99.8935	88.5	98.6818	0	0
	GCF_000354155.1_ABNIH24_1	100	97.667	100	97.846	100	95.403	100	98.118	98	96.714	100	98.314	100	99.372	81	98.308	100	99.8935	87.1667	98.7047	0	0
	GCF_000359725.1_AB48055	100	97.667	100	97.814	100	95.403	100	98.118	98	96.714	100	98.314	100	99.372	100	97.859	100	99.8935	99.8571	98.5449	0	0
	GCF_000453025.1_ASM45302	100	98.167	100	97.139	0	0	100	98.522	62	96.707	100	98.261	100	99.372	56	98.626	100	99.9194	99.8571	98.7819	0	0
	GCF_000453065.1_ASM45306	100	97.667	100	97.846	100	95.403	100	98.118	98	96.62	100	98.314	100	99.372	100	98.012	100	99.887	99.8571	98.5449	0	0
	GCF_000453125.1_ASM45312	100	98.25	100	97.493	0	0	100	98.118	98	96.995	94	97.849	100	99.27	100	98.624	100	99.8581	99.8571	98.8821	0	0
	GCF_000453145.1_ASM45314	100	97.667	100	97.846	100	95.403	100	98.118	98	96.714	100	98.314	100	99.372	54	97.753	100	99.8935	99.8571	98.5449	0	0
	GCF_000453165.1_ASM45316	100	97.333	100	97.814	100	96.252	100	98.925	100	97.238	94	97.681	100	99.237	100	97.401	100	99.8496	99.8571	98.7621	0	0
	GCF_000453185.1_ASM45318	100	97.667	100	97.814	100	95.403	100	97.984	98	96.526	0	0	100	99.372	100	98.012	100	99.887	99.8571	98.5449	0	0
	GCF_000453225.1_ASM45322	100	98.167	100	96.657	100	96.17	100	98.656	100	96.225	100	97.695	100	99.712	100	98.624	100	99.9841	99.7143	99.1146	0	0
	GCF_000453245.1_ASM45324	100	98.167	100	96.657	100	96.17	100	98.656	100	96.225	100	97.695	100	99.712	100	98.624	100	99.9841	99.7143	99.1146	0	0
	GCF_000453265.1_ASM45326	100	98.167	100	96.657	100	96.17	94	98.714	100	96.225	100	97.695	100	99.695	100	98.624	96.9333	99.9871	99.7143	99.1146	0	0
	GCF_000453285.1_ASM45328	100	97.667	100	97.846	100	95.403	100	98.118	98	96.714	100	98.314	100	99.372	54	97.753	97.2333	99.897	99.8571	98.5449	0	0
	GCF_000453305.1_ASM45330	100	97.667	100	97.814	100	95.403	100	97.984	98	96.714	100	98.301	100	99.355	100	97.859	100	99.8935	99.8571	98.5449	0	0
	GCF_000453325.1_ASM45332	100	97.667	100	97.846	100	95.403	100	98.118	98	96.714	100	98.301	100	99.355	90	98.123	100	99.8909	99.8571	98.5126	0	0
	GCF_000453345.1_ASM45334	100	97.667	100	97.846	100	95.403	100	98.118	98	96.62	100	98.314	100	99.372	54	97.753	100	99.8935	99.8571	98.5449	0	0
	GCF_000453365.1_ASM45336	100	97.667	100	97.846	100	95.403	100	98.118	98	96.62	100	98.314	100	99.372	54	97.753	100	99.8935	99.8571	98.5449	0	0
	GCF_000453385.1_ASM45338	100	97.667	100	97.846	100	95.403	100	98.118	98	96.714	100	98.314	100	99.372	54	97.753	100	99.8935	99.8571	98.5449	0	0
	GCF_000453405.1_ASM45340	100	97.667	100	97.846	100	95.403	100	98.118	98	96.714	100	98.314	100	99.372	54	97.753	100	99.8935	99.8571	98.5449	0	0
	GCF_000453425.1_ASM45342	100	97.667	100	97.846	100	95.403	100	98.118	98	96.714	100	98.314	100	99.372	54	97.753	100	99.8935	99.8571	98.5449	0	0
	GCF_000453445.1_ASM45344	100	97.917	100	97.782	0	0	100	98.253	98	96.714	100	97.497	100	99.287	100	98.624	100	99.8558	99.8571	98.6957	0	0
	GCF_000453465.1_ASM45346	51	98.865	67	97.352	0	0	100	98.118	100	97.056	100	97.102	100	99.287	100	98.165	100	99.7832	80	98.5894	100	97.64
	GCF_000453485.1_ASM45348	100	100	100	99.261	100	97.309	100	99.866	100	99.908	94	97.932	100	99.44	100	98.012	99.2414	99.8397	99.8571	98.2776	0	0
	GCF_000453505.1_ASM45350	100	100	100	99.261	100	97.309	100	99.866	100	99.908	94	97.932	100	99.44	100	98.012	100	99.8514	99.8571	98.2776	0	0
	GCF_000453525.1_ASM45352	100	97.667	100	97.846	100	95.403	100	98.118	98	96.714	100	98.314	100	99.372	54	97.753	100	99.8935	99.8571	98.5449	0	0
	GCF_000453545.1_ASM45354	100	97.667	100	97.846	100	95.403	100	98.118	98	96.714	100	98.314	100	99.372	54	97.753	100	99.8935	99.8571	98.5449	0	0
	GCF_000453565.1_ASM45356	100	97.667	100	97.846	100	95.403	100	98.118	98	96.714	100	98.314	100	99.372	100	98.012	100	99.8935	99.8571	98.5449	0	0
	GCF_000453585.1_ASM45358	100	97.667	100	97.814	100	95.403	100	98.118	98	96.714	100	98.301	90	99.621	100	97.859	99.4138	99.8935	87.375	98.5743	0	0
	GCF_000453605.1_ASM45360	0	0	0	0	0	0	0	0	0	0	58	98.525	100	99.338	100	98.318	100	99.8959	87.625	98.5804	72	98.38
	GCF_000453625.1_ASM45362	100	98.083	100	98.039	100	95.397	100	97.984	98	95.962	100	97.734	100	99.423	100	98.777	100	99.8747	99.8571	98.3483	0	0
	GCF_000453645.1_ASM45364	100	97.667	100	97.846	100	95.403	100	98.118	98	96.714	100	98.314	100	99.372	100	98.012	100	99.8935	99.8571	98.5449	0	0
	GCF_000453665.1_ASM45366	100	97.667	100	97.846	100	95.403	100	98.118	98	96.714	100	98.314	100	99.372	100	98.012	100	99.8935	99.8571	98.5449	0	0
	GCF_000453685.1_ASM45368	0	0	98	96.657	100	96.17	39	97.222	100	96.225	100	97.695	100	99.712	100	98.624	100	99.9867	99.7143	99.1146	0	0
	GCF_000453705.1_ASM45370	100	97.667	100	97.846	100	95.403	100	98.118	98	96.714	100	98.314	100	99.372	100	98.012	100	99.8935	99.8571	98.5449	0	0
	GCF_000453725.1_ASM45372	100	97.75	100	97.428	0	0	100	98.253	100	96.688	100	98.446	100	99.27	100	98.318	100	99.864	88	98.3247	0	0
	GCF_000453745.1_ASM45374	100	97.667	100	97.846	100	95.403	100	98.118	98	96.714	100	98.314	100	99.372	100	98.012	96.8	99.897	0	0	0	0
	GCF_000453765.1_ASM45376	0	0	0	0	0	0	100	97.984	98	96.714	100	98.301	100	99.355	100	97.859	100	99.8935	87.375	98.5743	0	0
	GCF_000453785.1_ASM45378	100	97.667	100	97.814	100	95.403	100	97.984	98	96.714	100	98.301	100	99.355	100	97.859	100	99.8935	87.375	98.5743	0	0
	GCF_000453805.1_ASM45380	100	97.667	100	97.814	100	95.403	100	98.118	98	96.714	100	98.301	100	99.355	100	97.859	100	99.8909	87.375	98.5599	0	0
	GCF_000453825.1_ASM45382	100	97.667	100	97.814	100	95.403	100	97.984	98	96.526	0	0	100	99.372	100	98.012	100	99.887	99.8571	98.5449	0	0
	GCF_000453845.1_ASM45384	100	97.667	100	97.846	100	95.403	100	98.118	98	96.714	100	98.314	100	99.372	54	97.753	100	99.8935	99.8571	98.5449	0	0
	GCF_000453865.1_ASM45386	98	97.617	100	97.846	100	95.403	100	98.118	98	96.714	100	98.314	100	99.372	54	97.753	100	99.8935	99.8571	98.5449	0	0
	GCF_000453905.1_ASM45390	100	97.667	100	97.814	100	95.403	100	97.984	98	96.714	100	98.301	100	99.355	100	97.859	99.4138	99.8935	87.375	98.5743	0	0
	GCF_000453925.1_ASM45392	100	97.667	100	97.814	100	95.403	100	97.984	98	96.526	100	98.314	100	99.372	100	98.012	100	99.887	99.8571	98.5449	0	0
	GCF_000453965.1_ASM45396	100	98.167	100	97.139	0	0	100	98.522	62	96.707	100	98.261	100	99.372	56	98.626	100	99.9194	99.8571	98.7819	0	0
	GCF_000453985.1_ASM45398	100	98.167	100	97.139	0	0	100	98.522	62	96.707	100	98.261	100	99.372	56	98.626	100	99.9194	99.8571	98.7819	0	0
	GCF_000465635.2_GS_De_Novo_Assembly	100	98.5	100	97.653	0	0	100	98.79	100	96.409	100	97.892	100	99.203	100	97.859	100	99.8973	99.8571	99.1456	0	0
	GCF_000493615.1_ABIBUN_1	100	96.5	100	97.653	0	0	100	97.984	64	97.126	100	98.156	100	99.169	100	98.624	100	99.8819	91.75	98.435	99	98.89
	GCF_000509305.1_ASM50930	100	97.667	100	97.846	100	95.403	100	98.118	98	96.714	100	98.287	100	99.372	100	98.012	100	99.8935	99.8571	98.4991	0	0
	GCF_000509325.1_ASM50932	100	97.667	100	97.846	100	95.403	100	98.118	98	96.714	100	98.274	100	99.372	100	98.012	100	99.8935	99.8571	98.5449	0	0
	GCF_000509345.1_ASM50934	100	97.667	100	97.846	100	95.403	100	98.118	98	96.714	100	98.248	100	99.372	54	97.753	100	99.8935	99.8571	98.5449	0	0
	GCF_000513795.2_gabuh0207_v01	100	97.667	100	97.846	100	95.403	100	97.984	98	96.714	100	98.314	100	99.355	62	98.015	100	99.8884	99.8571	98.5449	0	0
	GCF_000515435.1_gabuh0807_v01	100	97.667	100	97.846	100	95.403	100	98.118	98	96.62	100	98.314	100	99.372	100	98.012	100	99.8827	99.8571	98.5449	0	0
	GCF_000515455.1_gabuh1007_v01	100	97.667	100	97.846	100	95.403	100	98.118	98	96.714	100	98.314	100	99.372	100	98.012	100	99.8901	99.8571	98.5449	0	0
	GCF_000515475.1_gabuh10007_v01	100	97.667	100	97.846	100	95.403	100	98.118	98	96.62	100	98.314	100	99.372	54	97.727	100	99.8935	99.8571	98.5449	0	0
	GCF_000515495.1_gabuh0707_v01	100	97.667	100	97.846	100	95.403	100	98.118	98	96.62	100	98.314	100	99.372	100	98.012	100	99.8827	99.8571	98.5449	0	0
	GCF_000515515.1_gabuh10107_v01	100	97.667	100	97.846	100	95.403	100	98.118	98	96.714	100	98.314	100	99.372	54	97.753	100	99.8935	99.8571	98.5449	0	0
	GCF_000515535.1_gabuh10707_v01	100	97.667	100	97.846	100	95.403	100	98.118	98	96.62	100	98.314	100	99.372	100	98.012	100	99.8827	99.8571	98.5449	0	0
	GCF_000515555.1_gabuh11608_v01	100	97.667	100	97.846	100	95.403	100	98.118	98	96.714	100	98.314	100	99.372	72	98.077	100	99.8909	99.8571	98.5449	0	0
	GCF_000515575.1_gabuh12208_v01	100	98.083	100	98.039	100	95.397	100	97.984	98	96.244	100	97.734	100	99.406	100	98.777	100	99.8747	87.625	98.3139	0	0
	GCF_000515595.1_gabuh12308_v01	100	97.667	100	97.846	100	95.403	100	98.118	98	96.714	100	98.314	100	99.372	100	98.012	100	99.8629	99.8571	98.5449	0	0
	GCF_000515615.1_gabuh12408_v01	100	97.667	100	97.846	100	95.403	100	98.118	98	96.714	100	98.314	100	99.372	100	98.012	100	99.8935	99.8571	98.5449	0	0
	GCF_000515635.1_gabuh12808_v01	100	97.667	100	97.846	100	95.403	100	98.118	98	96.714	100	98.314	100	99.372	100	98.012	100	99.8935	99.8571	98.5449	0	0
	GCF_000515655.1_gabuh13908_v01	100	97.667	100	97.846	100	95.403	100	98.118	98	96.714	100	98.314	100	99.355	100	98.012	100	99.8909	99.8571	98.5449	0	0
	GCF_000515675.1_gabuh14508_v01	98	97.453	100	97.846	100	95.403	100	98.118	98	96.714	100	98.314	100	99.372	54	97.753	100	99.8909	99.8571	98.5449	0	0
	GCF_000515695.1_gabuh15208_v01	98	97.453	100	97.846	100	95.403	100	98.118	98	96.714	100	98.314	100	99.372	54	97.753	100	99.8935	99.8571	98.5449	0	0
	GCF_000515715.1_gabuh16008_v01	98	97.532	100	97.846	100	95.403	100	98.118	98	96.714	100	98.314	100	99.372	54	97.753	100	99.8935	99.8571	98.5449	0	0
	GCF_000515735.1_gabuh16108_v01	100	97.667	100	97.846	100	95.403	100	98.118	98	96.714	100	98.314	100	99.372	100	98.012	100	99.8935	99.8571	98.5449	0	0
	GCF_000515755.1_gabuh16208_v01	100	98.083	100	98.039	100	95.397	100	97.984	98	96.244	100	97.734	100	99.406	100	98.777	100	99.8747	87.625	98.3139	0	0
	GCF_000515775.1_gabuh18608_v01	100	97.667	100	97.846	100	95.403	100	98.118	98	96.714	100	98.314	100	99.355	72	98.077	100	99.8909	99.8571	98.5449	0	0
	GCF_000515795.1_gabuh19608_v01	100	98.083	100	98.039	100	95.397	100	97.984	98	96.244	100	97.734	100	99.406	100	98.777	100	99.8747	87.625	98.3139	0	0
	GCF_000515815.1_gabuh19908_v01	100	97.667	100	97.846	100	95.403	100	98.118	98	96.714	100	98.314	100	99.372	54	97.753	100	99.8935	99.8571	98.5449	0	0
	GCF_000515835.1_gabuh20108_v01	100	97.667	100	97.846	100	95.403	100	98.118	98	96.714	100	98.314	100	99.372	100	98.077	100	99.883	99.8571	98.5449	0	0
	GCF_000515855.1_gabuh22908_v01	100	98.083	100	98.071	100	95.397	100	97.984	98	96.15	100	97.734	100	99.406	100	98.777	100	99.8747	99.8571	98.3483	0	0
	GCF_000515875.2_gabuh8907_v01	100	97.667	100	97.814	100	95.403	100	98.118	98	96.714	100	98.314	100	99.372	61	97.995	100	99.8854	99.8571	98.5333	0	0
	GCF_000515895.1_gabuh2307_v01	100	97.667	100	97.846	100	95.403	100	98.118	98	96.714	100	98.314	100	99.372	100	98.012	100	99.8901	99.8571	98.5449	0	0
	GCF_000515915.1_gabuh8107_v01	98	97.532	100	97.846	100	95.403	100	98.118	98	96.714	100	98.314	100	99.372	54	97.753	100	99.8935	99.8571	98.5449	0	0
	GCF_000515935.1_gabuh8407_v01	100	97.667	100	97.846	100	95.403	100	98.118	98	96.714	100	98.314	100	99.372	51	98.214	100	99.8935	99.8571	98.5449	0	0
	GCF_000515955.1_gabuh8707_v01	100	97.667	100	97.846	100	95.403	100	98.118	98	96.714	100	98.314	100	99.372	51	98.214	100	99.8935	99.8571	98.5449	0	0
	GCF_000515975.1_gabuh8807_v01	100	97.667	100	97.846	100	95.403	100	98.118	98	96.714	100	98.314	100	99.372	62	98.015	100	99.8909	87.375	98.5173	0	0
	GCF_000515995.2_gabuh9007_v01	100	97.667	100	97.846	100	95.332	100	98.118	98	96.714	100	98.314	100	99.372	54	97.753	100	99.8935	99.8571	98.5449	0	0
	GCF_000516015.1_gabuh9707_v01	100	97.667	100	97.846	100	95.403	100	98.118	98	96.714	100	98.314	100	99.372	54	97.753	100	99.8935	99.8571	98.5449	0	0
	GCF_000516035.1_gabuh9907_v01	98	97.453	100	97.846	100	95.403	100	98.118	98	96.714	100	98.314	100	99.372	54	97.753	100	99.8935	99.8571	98.5449	0	0
	GCF_000516055.1_gabuh2907_v01	100	97.667	100	97.846	100	95.403	100	98.118	98	96.62	100	98.314	100	99.372	100	98.012	100	99.8827	99.8571	98.5449	0	0
	GCF_000516075.1_gabuh2707_v01	100	97.667	100	97.846	100	95.403	100	98.118	98	96.62	100	98.314	100	99.372	100	98.012	100	99.8827	99.8571	98.5449	0	0
	GCF_000516095.1_gabuh99pb_v01	98	97.532	100	97.846	100	95.403	100	98.118	98	96.714	100	98.314	100	99.372	100	98.371	100	99.8935	99.8571	98.5449	0	0
	GCF_000516115.1_gabuh107pb_v01	100	97.667	100	97.846	100	95.403	100	98.118	98	96.62	100	98.314	100	99.372	100	98.012	100	99.8827	99.8571	98.5449	0	0
	GCF_000516135.1_gabuh5107_v01	100	98.167	100	96.657	100	96.17	100	98.522	100	96.225	100	97.695	100	99.712	100	98.624	100	99.9867	99.7143	99.1146	0	0
	GCF_000516155.1_gabuh5207_v01	100	98.167	100	97.107	0	0	100	98.522	98	96.526	100	98.261	100	99.389	100	98.624	100	99.9194	99.8571	98.7984	0	0
	GCF_000516175.1_gabuh5307_v01	100	97.667	100	97.846	100	95.403	100	98.118	98	96.714	100	98.314	100	99.372	54	97.753	100	99.8935	99.8571	98.5449	0	0
	GCF_000516195.2_gabuh5707_v01	100	97.667	100	97.846	100	95.403	100	98.118	98	96.714	100	98.314	100	99.372	54	97.753	100	99.8935	99.8571	98.5449	0	0
	GCF_000516215.2_gabuh6107_v01	100	97.667	100	97.846	100	95.403	100	98.118	98	96.714	100	98.301	100	99.355	54	97.753	100	99.8935	99.8571	98.5193	0	0
	GCF_000516235.1_gabuh6207_v01	100	97.667	100	97.846	100	95.403	100	98.118	98	96.714	100	98.314	100	99.372	62	98.034	100	99.8909	99.8571	98.5449	0	0
	GCF_000516255.1_gabuh6507_v01	100	98.167	100	97.718	0	0	100	98.253	98	96.995	100	97.8	100	99.287	100	98.012	100	99.8852	99.8571	98.5861	0	0
	GCF_000516275.1_gabuh6907_v01	100	98.083	100	98.071	100	95.397	100	97.984	98	96.244	100	97.734	100	99.406	100	98.777	100	99.8747	99.8571	98.3483	0	0
	GCF_000516295.1_gabuh7007_v01	100	97.667	100	97.814	100	95.403	100	97.984	98	96.714	100	98.301	100	99.355	100	97.859	100	99.8935	87.375	98.5743	0	0
	GCF_000516315.1_gabuh7607_v01	100	98.083	100	98.071	100	95.397	100	97.984	98	96.244	100	97.734	100	99.406	100	98.777	100	99.8747	99.8571	98.3483	0	0
	GCF_000516335.2_gabuh7707_v01	100	97.667	100	97.846	100	95.403	100	98.118	98	96.62	100	98.314	100	99.372	100	98.012	100	99.8827	99.8571	98.5449	0	0
	GCF_000516355.2_gabuh7807_v01	100	97.667	100	97.846	100	95.403	100	98.118	98	96.714	100	98.314	100	99.372	54	97.753	100	99.8935	99.8571	98.5449	0	0
	GCF_000516375.1_gabuh7907_v01	100	98.083	100	98.071	100	95.397	100	97.849	98	96.244	100	97.734	100	99.406	100	98.777	100	99.8747	99.8571	98.3483	0	0
	GCF_000516575.2_ASM51657v2	100	96.5	100	97.653	0	0	100	97.984	98	96.995	100	98.169	100	99.169	100	98.624	100	99.8819	99.8571	98.5423	99	98.87
	GCF_000516595.2_ASM51659v2	100	97.667	100	97.846	100	95.403	100	98.118	98	96.714	100	98.314	100	99.372	100	98.012	100	99.8935	99.8571	98.5449	0	0
	GCF_000516635.2_ASM51663v2	100	96.5	100	97.653	0	0	100	97.984	98	96.995	100	98.169	100	99.169	100	98.624	100	99.8819	99.8571	98.5423	99	98.87
	GCF_000517485.2_gabuh2107_v01	100	97.667	100	97.846	100	95.403	100	98.118	98	96.714	100	98.314	100	99.372	100	98.012	100	99.8935	99.8571	98.5449	0	0
	GCF_000517505.1_gabuh3807_v01	100	97.667	100	97.846	100	95.403	100	98.118	98	96.714	100	98.314	100	99.372	61	97.995	100	99.8909	99.8571	98.5449	0	0
	GCF_000580135.1_ASM58013	100	97.667	100	97.846	100	95.403	100	98.118	64	96.259	100	98.314	100	99.372	100	98.012	100	99.8909	99.8571	98.5449	0	0
	GCF_000580155.1_ASM58015	100	98.167	100	96.082	100	97.167	100	98.79	100	96.593	94	97.96	100	99.423	100	98.624	100	99.8489	85.7143	98.0505	0	0
	GCF_000580175.1_ASM58017	100	97.667	100	97.75	100	95.332	100	97.984	98	96.714	100	98.248	100	99.304	100	97.859	100	99.8425	85.7143	98.52	0	0
	GCF_000580195.1_ASM58019	100	97.667	100	97.814	100	95.403	100	98.118	98	96.714	100	98.314	100	99.372	100	98.012	100	99.8935	85.7143	98.6022	0	0
	GCF_000580215.1_ASM58021	100	97.667	100	97.814	100	95.403	100	98.118	98	96.714	100	98.301	100	99.372	100	97.859	100	99.8935	87.375	98.5743	0	0
	GCF_000580235.1_ASM58023	100	97.667	100	97.814	100	95.403	100	98.118	98	96.714	100	98.301	100	99.372	100	97.859	100	99.8935	69	98.8233	0	0
	GCF_000580255.1_ASM58025	100	98.167	100	96.082	100	97.309	100	98.79	100	96.501	94	97.96	100	99.44	100	98.624	100	99.856	99.8571	98.2776	0	0
	GCF_000580275.1_ASM58027	100	97.667	100	97.846	100	95.403	100	98.118	98	96.714	100	98.301	100	99.372	100	98.012	100	99.8935	97.5714	98.5227	0	0
	GCF_000580295.1_ASM58029	100	97.667	100	97.814	100	95.403	100	98.118	98	96.714	100	98.287	100	99.372	100	97.859	100	99.8852	87.375	98.5743	0	0
	GCF_000580315.1_ASM58031	100	98.167	100	97.396	0	0	100	98.79	98	97.183	62	97.961	100	99.186	100	98.624	100	99.8501	87.125	98.5784	0	0
	GCF_000580335.1_ASM58033	100	97.667	100	97.782	100	95.403	100	98.118	98	96.714	100	98.301	100	99.372	100	97.859	100	99.8935	87.375	98.5743	0	0
	GCF_000580355.1_ASM58035v2	100	98.833	100	97.814	100	95.184	100	97.446	100	97.79	100	98.551	100	99.932	100	98.777	100	99.856	78.875	98.3919	0	0
	GCF_000580375.1_ASM58037	100	97.667	100	97.846	100	95.403	100	98.118	98	96.714	100	98.314	100	99.372	100	97.859	100	99.8909	99.8571	98.5449	0	0
	GCF_000580395.1_ASM58039	100	97.667	100	97.814	100	95.403	100	98.118	98	96.714	100	98.274	100	99.372	100	97.859	100	99.8738	87.375	98.5743	0	0
	GCF_000580415.1_ASM58041	100	97.583	100	97.878	0	0	100	95.705	98	95.587	100	98.446	100	99.406	100	96.177	100	99.8514	99.8571	98.5977	0	0
	GCF_000580435.1_ASM58043v2	100	98.167	100	96.082	100	97.309	100	98.79	100	96.593	94	97.96	100	99.423	100	98.624	100	99.8534	99.8571	98.2776	0	0
	GCF_000580455.1_ASM58045	100	98.167	100	96.082	100	97.309	100	98.79	100	96.501	94	97.96	100	99.44	100	98.624	100	99.8451	85.75	98.4194	0	0
	GCF_000580475.1_ASM58047	100	97.667	100	97.814	100	95.403	100	98.118	98	96.714	100	98.301	100	99.372	100	97.859	100	99.8846	87.375	98.5743	0	0
	GCF_000580495.1_ASM58049v2	100	98.25	100	98.007	0	0	100	98.79	98	96.526	100	98.09	100	99.355	100	98.165	100	99.8662	99.8571	98.3441	0	0
	GCF_000580515.1_ASM58051	100	98.25	100	97.493	0	0	100	98.118	98	96.995	94	97.835	100	99.27	100	98.624	98.4062	99.808	99.8571	98.8821	0	0
	GCF_000580535.1_ASM58053	100	98.167	100	96.082	100	97.309	100	98.79	100	96.593	94	97.96	100	99.44	100	98.624	100	99.7924	97	98.329	0	0
	GCF_000580555.1_ASM58055	100	97.667	100	97.814	100	95.403	100	98.118	98	96.714	100	98.301	100	99.372	100	97.859	100	99.8893	87.375	98.5743	0	0
	GCF_000580575.1_ASM58057	100	97.667	100	97.782	100	95.403	100	98.118	98	96.714	100	98.301	100	99.338	100	98.624	100	99.8909	84	98.6356	0	0
	GCF_000580595.1_ASM58059	0	0	0	0	0	0	0	0	0	0	100	97.55	100	99.27	100	98.318	100	99.8683	82.875	98.5743	100	97.69
	GCF_000580615.1_ASM58061	0	0	0	0	0	0	0	0	91	97.157	100	98.116	100	99.22	94	97.398	100	99.8933	65.5	98.8515	0	0
	GCF_000580655.1_ASM58065	0	0	100	79.93	0	0	0	0	0	0	93	78.734	99	78.454	0	0	99.8214	93.6443	0	0	0	0
	GCF_000580695.1_ASM58069	100	95.583	100	98.007	0	0	100	98.253	98	96.901	100	98.143	100	99.304	100	98.165	100	99.8934	99.8571	98.6896	0	0
	GCF_000580715.1_ASM58071	100	98.75	100	97.653	0	0	100	98.118	98	97.552	100	98.261	100	99.287	100	97.859	100	99.8959	99.8571	98.8654	0	0
	GCF_000580735.1_ASM58073	100	97.667	100	97.814	100	95.403	100	98.118	98	96.714	100	98.287	100	99.372	100	97.859	100	99.8935	78.5	98.3127	0	0
	GCF_000580755.1_ASM58075	100	98.25	100	98.007	0	0	100	98.79	98	96.526	100	98.09	100	99.355	100	98.165	100	99.8628	99.8571	98.3441	0	0
	GCF_000580775.1_ASM58077	100	97.583	100	97.782	0	0	100	95.43	100	97.238	100	97.458	100	99.237	100	98.777	100	99.8496	96.1429	98.7543	0	0
	GCF_000580795.1_ASM58079	0	0	0	0	0	0	0	0	0	0	5	93.651	90	75.391	0	0	99.8571	91.2951	0	0	0	0
	GCF_000580815.1_ASM58081	100	98.083	100	98.007	0	0	100	98.118	98	96.526	100	97.905	100	99.186	100	98.318	100	99.8569	99.8571	98.7447	0	0
	GCF_000580835.1_ASM58083	100	97.667	100	97.814	100	95.403	100	98.118	98	96.714	100	98.301	100	99.372	100	97.859	100	99.8867	81.4	98.6025	0	0
	GCF_000580875.1_ASM58087	100	97.583	100	97.284	100	97.167	100	97.849	100	96.501	100	98.09	100	99.321	72	98.305	100	99.8497	94.1429	98.9929	0	0
	GCF_000580895.1_ASM58089	100	97.667	100	97.814	100	95.403	100	98.118	98	96.714	100	98.287	100	99.372	100	98.624	100	99.8881	70.1	98.3427	0	0
	GCF_000580915.1_ASM58091	0	0	100	80.205	0	0	0	0	0	0	93	78.898	99	78.573	0	0	99.8214	93.6426	0	0	0	0
	GCF_000580935.1_ASM58093	100	97.667	100	97.814	100	95.403	100	100	98	96.714	100	98.287	100	99.355	100	97.859	96.8667	99.8925	87.375	98.5743	0	0
	GCF_000580975.1_ASM58097	100	97.833	100	96.464	100	96.738	100	97.984	100	96.777	94	98.058	100	99.338	100	98.165	100	99.8665	85.7143	99.0232	100	98.8
	GCF_000580995.1_ASM58099	0	0	88	97.809	100	94.965	0	0	0	0	100	97.998	100	99.287	100	98.165	100	99.7876	100	98.4677	0	0
	GCF_000581015.1_ASM58101	10	95.868	100	97.814	100	95.403	0	0	0	0	100	98.301	100	99.355	100	97.859	100	99.8822	85.25	98.6094	0	0
	GCF_000581055.1_ASM58105	100	96.5	100	97.589	0	0	61	97.124	98	97.089	100	98.301	100	99.118	100	97.095	100	99.8702	95.6667	98.4678	88	98.87
	GCF_000581075.1_ASM58107	100	97.833	100	97.428	0	0	100	97.849	98	96.056	94	97.681	100	99.44	100	98.93	100	99.8935	83.1429	98.5587	0	0
	GCF_000581135.1_ASM58113	100	96.5	100	97.653	0	0	100	97.849	98	97.089	100	98.169	100	99.169	100	98.777	100	99.8751	99.8571	98.5264	99	98.89
	GCF_000581155.1_ASM58115	92	80.505	0	0	0	0	0	0	0	0	100	98.208	100	99.169	100	98.471	100	99.8707	95.625	98.116	0	0
	GCF_000581175.1_ASM58117	100	97.667	100	97.814	100	95.403	100	98.118	98	96.714	100	98.287	100	99.355	100	98.624	100	99.8909	77.7778	98.5361	0	0
	GCF_000581235.1_ASM58123	100	97.667	100	97.782	100	95.403	100	98.118	98	96.714	100	98.301	100	99.372	100	97.859	100	99.8893	77.6667	98.7258	0	0
	GCF_000581255.1_ASM58125	100	97.917	100	97.782	0	0	100	98.118	98	97.089	100	97.813	100	99.559	100	97.554	100	99.879	96.1429	98.8783	0	0
	GCF_000581295.1_ASM58129	100	97.25	100	98.136	0	0	100	98.253	98	97.183	100	97.998	100	99.253	100	98.318	100	99.8959	99.8571	98.9429	100	99.21
	GCF_000581315.1_ASM58131	100	97.583	100	97.846	0	0	100	95.705	98	96.056	100	98.446	100	99.406	63	98.778	100	99.8514	72.625	98.3376	0	0
	GCF_000581335.1_ASM58133	100	97.667	100	97.814	100	95.403	100	98.118	98	96.714	100	98.287	100	99.372	100	97.859	100	99.8776	66.5556	98.5564	0	0
	GCF_000581355.1_ASM58135	100	97.667	100	97.814	100	95.403	100	98.118	98	96.714	100	98.301	100	99.372	100	97.859	100	99.8893	77.8571	98.5949	0	0
	GCF_000581375.1_ASM58137	100	97.667	100	97.814	100	95.403	100	98.118	98	96.714	100	98.301	100	99.372	100	97.859	100	99.8642	66.8	98.3407	0	0
	GCF_000581395.1_ASM58139	100	97.667	100	97.846	100	95.403	100	97.984	98	96.62	100	98.314	100	99.338	100	98.012	100	99.8812	99.8571	98.5449	0	0
	GCF_000581415.1_ASM58141	100	97.667	100	97.782	100	95.403	100	98.118	98	96.714	100	98.301	100	99.355	100	97.859	100	99.8845	87.375	98.5743	0	0
	GCF_000581435.1_ASM58143	100	98	100	97.589	0	0	100	98.118	98	96.714	100	97.892	100	99.27	100	97.859	100	99.8943	99.8571	98.6063	0	0
	GCF_000581455.1_ASM58145	100	97.667	100	97.814	100	95.403	100	98.118	98	96.714	100	98.301	100	99.372	100	97.859	100	99.8893	87.375	98.5743	0	0
	GCF_000581475.1_ASM58147	100	98.167	100	96.082	100	97.309	100	98.79	100	96.593	94	97.96	100	99.44	100	98.624	100	99.8534	99.8571	98.2776	0	0
	GCF_000581495.1_ASM58149	100	97.667	100	97.814	100	95.403	100	98.118	98	96.714	100	98.301	100	99.372	100	97.859	100	99.8909	85.125	98.606	0	0
	GCF_000581515.1_ASM58151	100	97.583	100	97.782	100	95.332	100	97.984	98	96.714	100	98.248	100	99.355	100	97.859	100	99.8365	87.375	98.5743	0	0
	GCF_000581535.1_ASM58153	100	97.667	100	97.814	100	95.403	100	98.118	98	96.714	100	98.301	100	99.355	100	97.859	100	99.8909	70	98.6757	0	0
	GCF_000581555.1_ASM58155	100	98.833	100	97.814	100	95.184	100	97.446	100	97.79	100	98.551	100	99.898	100	98.777	100	99.8457	82	98.3651	0	0
	GCF_000581575.1_ASM58157	100	97.667	100	97.814	100	95.403	100	98.118	98	96.714	100	98.301	100	99.372	100	97.859	100	99.8909	87.375	98.5743	0	0
	GCF_000581595.1_ASM58159	100	98.167	100	96.082	100	97.309	100	98.79	100	96.593	94	97.946	100	99.44	100	98.624	100	99.8534	99.8571	98.2776	0	0
	GCF_000581615.1_ASM58161	100	97.667	100	97.814	100	95.403	100	98.118	98	96.714	100	98.301	100	99.372	100	97.859	100	99.8935	87.375	98.5743	0	0
	GCF_000581635.1_ASM58163	100	97.667	100	97.782	100	95.332	100	98.118	98	96.714	100	98.301	100	99.372	100	97.859	100	99.8909	78.125	98.5369	0	0
	GCF_000581655.1_ASM58165	100	97.667	100	97.814	100	95.403	100	98.118	98	96.714	100	98.287	100	99.355	100	97.859	100	99.8909	87.375	98.5599	0	0
	GCF_000581675.1_ASM58167	100	97.667	100	97.782	100	95.262	100	98.118	98	96.714	100	98.301	100	99.355	100	97.859	100	99.8909	76	98.6621	0	0
	GCF_000581695.1_ASM58169	100	97.667	100	97.846	100	95.403	100	98.118	98	96.714	100	98.314	100	99.372	100	98.012	100	99.8909	99.8571	98.5449	0	0
	GCF_000581735.1_ASM58173	100	97.667	100	97.846	100	95.403	100	98.118	98	96.714	100	98.314	100	99.372	100	98.012	100	99.8935	99.8571	98.5449	0	0
	GCF_000581755.1_ASM58175	100	98.167	100	97.139	0	0	100	98.522	98	96.714	100	98.261	100	99.389	100	98.777	100	99.9194	99.8571	98.7984	0	0
	GCF_000581775.1_ASM58177	51	98.865	67	97.304	0	0	100	98.118	100	97.332	100	98.301	100	99.338	100	97.859	100	99.8704	78.8	98.6846	99	97.99
	GCF_000581795.1_ASM58179	100	97.667	100	97.814	100	95.403	100	97.984	98	96.714	100	98.314	100	99.372	100	98.012	100	99.8846	99.8571	98.5449	0	0
	GCF_000581815.1_ASM58181	100	97.667	100	97.814	100	95.403	100	97.984	98	96.714	100	98.301	100	99.338	100	97.859	100	99.8909	87.375	98.5743	0	0
	GCF_000581855.1_ASM58185	51	98.865	67	97.208	0	0	100	98.118	100	97.332	100	98.314	100	99.253	100	97.859	100	99.8447	80	98.7068	99	98.13
	GCF_000581875.1_ASM58187	100	98	100	97.878	0	0	100	98.253	98	96.901	100	98.406	100	99.525	100	98.165	100	99.8875	99.8571	98.9019	0	0
	GCF_000581895.1_ASM58189	100	97.917	100	97.911	0	0	100	98.656	98	98.122	94	98.114	100	99.474	100	98.777	100	99.8807	100	98.1726	99	98.57
	GCF_000581915.1_ASM58191	100	97.583	100	97.878	0	0	100	95.705	98	95.587	100	98.446	100	99.406	100	96.177	100	99.854	99.8571	98.5977	0	0
	GCF_000581935.1_ASM58193	100	97.667	100	97.814	100	95.403	100	98.118	98	96.714	100	98.301	100	99.355	100	97.859	100	99.8909	87.375	98.5743	0	0
	GCF_000581955.1_ASM58195	100	97.583	100	97.878	0	0	100	95.705	98	95.587	100	98.446	100	99.406	100	96.177	100	99.8514	99.8571	98.5977	0	0
	GCF_000581975.1_ASM58197	100	98.167	100	97.139	0	0	100	98.522	98	96.714	100	98.235	100	99.372	100	98.624	100	99.9169	99.1429	98.8224	0	0
	GCF_000581995.1_ASM58199	100	98.333	100	95.853	0	0	100	98.79	98	97.465	100	97.827	100	99.253	100	98.624	100	99.8876	87	98.9544	0	0
	GCF_000582015.1_ASM58201	100	97.667	100	97.846	100	95.403	100	98.118	98	96.808	100	98.314	100	99.372	100	98.012	100	99.8893	99.8571	98.5449	0	0
	GCF_000582035.1_ASM58203	100	98.167	100	96.082	100	97.309	100	98.79	100	96.409	94	97.946	100	99.44	100	98.624	100	99.8304	99.8571	98.2776	0	0
	GCF_000582115.1_ASM58211	100	97.667	100	97.846	100	95.403	100	98.118	98	96.714	100	98.314	100	99.372	100	98.012	100	99.8935	99.8571	98.5449	0	0
	GCF_000582155.1_ASM58215	0	0	88	97.809	100	94.894	0	0	0	0	100	97.998	100	99.27	100	98.165	100	99.7965	95.2857	98.3831	0	0
	GCF_000582175.1_ASM58217	100	98	100	97.621	0	0	100	98.118	98	96.714	100	97.879	100	99.27	100	97.859	100	99.8943	99.8571	98.6063	0	0
	GCF_000582215.1_ASM58221	100	97.667	100	97.846	100	95.403	100	98.118	98	96.714	100	98.314	100	99.338	100	98.012	100	99.8695	99.8571	98.5449	0	0
	GCF_000582275.1_ASM58227	100	98.25	100	98.007	0	0	100	98.79	98	96.61	100	98.09	100	99.355	100	98.165	100	99.8637	99.8571	98.3441	0	0
	GCF_000582295.1_ASM58229	100	98.167	100	96.082	100	97.309	100	98.79	100	96.593	94	97.96	100	99.44	100	98.624	100	99.856	99.8571	98.2776	0	0
	GCF_000582335.1_ASM58233	100	97.667	100	97.814	100	95.403	100	97.984	98	96.714	100	98.301	100	99.355	100	97.859	100	99.881	76.1818	98.4863	0	0
	GCF_000582355.1_ASM58235	100	98	100	97.236	0	0	100	97.984	98	96.526	100	97.892	100	99.27	100	98.471	100	99.8186	99.8571	99.4006	0	0
	GCF_000582945.1_ASM58294	100	97.667	100	97.814	100	95.403	100	98.118	98	96.714	100	98.287	100	99.44	100	97.859	100	99.8867	87.375	98.5743	0	0
	GCF_000582965.1_ASM58296v2	100	97.583	100	97.878	0	0	100	95.705	98	95.587	100	98.446	100	99.406	100	96.177	100	99.854	99.8571	98.5977	0	0
	GCF_000583235.1_ASM58323	100	97.667	100	97.846	100	95.403	100	98.118	98	96.714	100	98.301	100	99.355	61	97.733	100	99.8851	99.8571	98.5449	0	0
	GCF_000583255.1_ASM58325	100	97.667	100	97.814	100	95.403	100	98.118	98	96.714	100	98.287	100	99.355	100	97.859	100	99.8884	78.5	98.3127	0	0
	GCF_000583275.1_ASM58327	100	98.25	100	98.007	0	0	100	98.79	98	96.526	100	98.077	100	99.355	100	98.165	100	99.8628	99.8571	98.3441	0	0
	GCF_000583295.1_ASM58329	100	97.583	100	97.782	100	95.403	100	98.118	98	96.714	100	98.301	100	99.44	100	97.859	100	99.8935	87.375	98.5743	0	0
	GCF_000583315.1_ASM58331	100	97.667	100	97.846	100	95.403	100	98.118	98	96.714	100	98.287	100	99.355	100	98.012	100	99.8851	99.8571	98.5449	0	0
	GCF_000583335.1_ASM58333	100	97.667	100	97.846	100	95.403	100	97.984	98	96.714	100	98.314	100	99.372	100	98.012	100	99.8851	99.8571	98.5449	0	0
	GCF_000583355.1_ASM58335	100	97.667	100	97.814	100	95.403	100	98.118	98	96.714	100	98.274	100	99.355	100	97.859	100	99.8935	87.375	98.5743	0	0
	GCF_000583375.1_ASM58337	100	97.75	100	98.071	0	0	100	98.118	98	97.183	100	97.458	100	99.237	100	98.318	100	99.8709	87.5	98.5335	0	0
	GCF_000583415.1_ASM58341	100	98.833	100	97.814	100	95.184	100	97.446	100	97.79	100	98.551	100	99.932	100	98.777	100	99.8463	99.8571	98.1777	0	0
	GCF_000583435.1_ASM58343	100	97.667	100	97.814	100	95.403	100	98.118	64	96.264	100	98.301	100	99.355	100	97.859	100	99.8909	87.375	98.5743	0	0
	GCF_000583455.1_ASM58345	100	97.667	100	97.814	100	95.332	100	98.118	98	96.714	100	98.301	100	99.355	100	97.859	100	99.8935	87.375	98.5743	0	0
	GCF_000583475.1_ASM58347	100	97.667	100	97.782	100	95.332	100	98.118	64	96.121	100	98.235	100	99.372	100	97.859	100	99.8608	85.375	98.6118	0	0
	GCF_000583495.1_ASM58349	100	97.667	100	97.814	100	95.403	100	98.118	98	96.714	100	98.235	100	99.372	100	97.859	100	99.8893	77.3333	98.5458	0	0
	GCF_000583515.1_ASM58351	100	97.667	100	97.782	100	95.403	100	98.118	64	96.264	100	98.301	100	99.372	100	97.859	100	99.8909	77.7778	98.652	0	0
	GCF_000583535.1_ASM58353	100	97.667	100	97.814	100	95.403	100	98.118	98	96.714	100	98.301	100	99.372	100	97.859	100	99.8935	80.6667	98.598	0	0
	GCF_000583555.1_ASM58355	100	97.667	100	97.782	100	95.403	100	98.118	64	96.264	100	98.287	100	99.372	100	97.859	100	99.8909	87.375	98.5743	0	0
	GCF_000583575.1_ASM58357	100	97.667	100	97.782	100	95.403	100	98.118	98	96.714	100	98.301	100	99.372	100	97.859	100	99.8838	87.375	98.5743	0	0
	GCF_000583595.1_ASM58359	100	97.667	100	97.814	100	95.332	100	98.118	98	96.714	100	98.287	100	99.372	100	97.859	100	99.8935	87.375	98.5743	0	0
	GCF_000584035.1_ASM58403	100	97.667	100	97.814	100	95.403	100	97.984	98	96.714	100	98.287	100	99.355	100	97.859	100	99.8423	87.375	98.5743	0	0
	GCF_000584055.1_ASM58405	100	97.667	100	97.814	100	95.403	100	97.984	98	96.714	100	98.287	100	99.355	100	97.859	100	99.8867	87.375	98.5743	0	0
	GCF_000584075.1_ASM58407	100	97.667	100	97.814	100	95.403	100	98.118	98	96.714	100	98.287	100	99.355	100	97.859	100	99.8909	87.375	98.5743	0	0
	GCF_000584095.1_ASM58409	100	99.083	100	97.782	0	0	100	97.446	98	96.901	100	97.497	100	99.067	100	98.012	100	99.9106	99.8571	98.6623	0	0
	GCF_000584115.1_ASM58411	100	97.667	100	97.814	100	95.403	100	98.118	98	96.62	100	98.301	100	99.372	100	97.859	100	99.8867	87.375	98.5743	0	0
	GCF_000584135.1_ASM58413	100	97.667	100	97.782	100	95.332	100	98.118	98	96.714	100	98.248	100	99.338	100	97.859	100	99.8702	87.375	98.5743	0	0
	GCF_000584155.1_ASM58415	100	97.667	100	97.814	100	95.403	100	98.118	98	96.714	100	98.261	100	99.355	100	97.859	100	99.8893	87.375	98.5599	0	0
	GCF_000584175.1_ASM58417	100	97.667	100	97.846	100	95.332	100	98.118	98	96.714	100	98.301	100	99.372	100	98.012	100	99.8935	99.8571	98.5449	0	0
	GCF_000584195.1_ASM58419	100	97.667	100	97.814	100	95.403	100	98.118	98	96.62	100	98.301	100	99.372	100	97.859	100	99.8935	87.375	98.5743	0	0
	GCF_000584235.1_ASM58423	100	97.667	100	97.814	100	95.403	100	98.118	98	96.714	100	98.287	100	99.372	100	97.859	100	99.8846	87.375	98.5743	0	0
	GCF_000584275.1_ASM58427	100	98.833	100	97.814	100	95.184	100	97.446	100	97.79	100	98.551	100	99.932	100	98.777	100	99.8534	99.8571	98.1777	0	0
	GCF_000584295.1_ASM58429	100	98.25	100	98.007	0	0	100	98.79	98	96.61	100	98.09	100	99.355	55	97.486	100	99.8637	99.8571	98.3441	0	0
	GCF_000584315.1_ASM58431	100	98.25	100	98.007	0	0	100	98.79	98	96.61	100	98.077	100	99.203	100	98.165	100	99.8628	99.8571	98.3441	0	0
	GCF_000584335.1_ASM58433	0	0	88	97.809	100	94.894	0	0	0	0	100	98.011	100	99.287	100	98.165	100	99.7965	100	98.4836	0	0
	GCF_000584355.1_ASM58435	100	96.833	100	97.589	0	0	100	98.656	98	97.371	100	98.182	100	99.389	100	98.165	100	99.8922	100	98.7133	0	0
	GCF_000584395.1_ASM58439	100	97.667	100	97.814	100	95.403	100	98.118	98	96.714	100	98.274	100	99.372	100	97.859	100	99.8795	87.375	98.5599	0	0
	GCF_000584415.1_ASM58441	100	98.083	100	98.071	0	0	100	97.446	98	97.089	100	98.287	100	99.118	100	98.012	100	99.8453	97.1429	98.8071	0	0
	GCF_000584435.1_ASM58443	100	97.667	100	97.814	100	95.332	100	98.118	98	96.714	100	98.248	100	99.355	100	98.624	100	99.8839	87.375	98.5743	0	0
	GCF_000584455.1_ASM58445	92	80.505	0	0	0	0	0	0	0	0	100	98.208	100	99.135	100	98.165	100	99.855	95.625	98.116	0	0
	GCF_000584475.1_ASM58447	100	97.667	100	97.814	100	95.403	100	97.984	98	96.714	100	98.301	100	99.338	100	97.859	100	99.8893	87.375	98.5743	0	0
	GCF_000584495.1_ASM58449	100	97.667	100	97.846	100	95.403	100	97.984	98	96.714	100	98.287	100	99.372	100	98.012	100	99.882	99.8571	98.5449	0	0
	GCF_000584515.1_ASM58451v2	100	98.25	100	98.007	0	0	100	98.79	98	96.526	100	98.09	100	99.355	100	98.165	100	99.8628	99.8571	98.3441	0	0
	GCF_000584535.1_ASM58453	100	98.833	100	97.814	100	95.184	100	97.446	100	97.79	100	98.525	100	99.932	100	98.777	100	99.8446	99.8571	98.1777	0	0
	GCF_000584555.1_ASM58455	100	97.667	100	97.814	100	95.403	100	97.984	98	96.714	100	98.287	100	99.355	100	97.859	100	99.8881	87.375	98.5743	0	0
	GCF_000584595.1_ASM58459	100	98.833	100	97.814	100	95.184	100	97.446	80	97.933	100	98.525	100	99.932	100	98.777	100	99.8394	87.375	98.3948	0	0
	GCF_000584635.1_ASM58463	100	98.833	100	97.814	100	95.184	100	97.446	100	97.79	100	98.551	100	99.932	100	98.777	100	99.8534	99.8571	98.1777	0	0
	GCF_000584655.1_ASM58465	100	97.667	100	97.75	100	95.403	100	97.984	98	96.714	100	98.287	100	99.338	100	97.859	100	99.8846	87.375	98.5599	0	0
	GCF_000584675.1_ASM58467	100	97.667	100	97.814	100	95.332	100	97.984	98	96.714	100	98.274	100	99.338	100	97.859	100	99.8812	87.375	98.5743	0	0
	GCF_000584695.1_ASM58469	100	97.583	100	97.878	0	0	100	95.705	98	95.587	100	98.446	100	99.406	100	96.177	100	99.8514	85.7143	98.6038	0	0
	GCF_000584715.1_ASM58471	100	98.583	100	97.396	100	95.822	100	98.253	100	96.961	94	97.946	100	99.253	100	98.165	100	99.8934	99.8571	98.6363	0	0
	GCF_000584735.1_ASM58473	100	97.667	100	97.814	100	95.403	100	98.118	98	96.714	100	98.222	100	99.355	100	98.624	100	99.8792	87.375	98.5743	0	0
	GCF_000584755.1_ASM58475	100	97.667	100	97.814	100	95.332	100	98.118	98	96.714	100	98.301	100	99.355	100	97.706	100	99.8692	87.375	98.5454	0	0
	GCF_000584775.1_ASM58477	100	97.667	100	97.814	100	95.403	100	98.118	98	96.714	100	98.274	100	99.355	100	97.859	100	99.8909	78.5	98.3127	0	0
	GCF_000584835.1_ASM58483	100	97.667	100	97.814	100	95.403	100	98.118	98	96.714	100	98.366	100	99.372	100	97.706	100	99.8738	87.375	98.5599	0	0
	GCF_000584855.1_ASM58485	100	98.25	100	98.007	0	0	100	98.79	98	96.61	100	98.038	100	99.321	100	98.165	100	99.8506	99.8571	98.3441	0	0
	GCF_000584875.1_ASM58487	100	97.667	100	97.846	96	95.565	100	98.118	98	96.714	100	98.314	100	99.372	100	98.012	100	99.8909	99.8571	98.5449	0	0
	GCF_000584895.1_ASM58489	100	97.667	100	97.846	100	95.403	100	98.118	98	96.714	100	98.287	100	99.338	100	98.012	100	99.8935	99.8571	98.5284	0	0
	GCF_000587875.1_ASM58787	100	97.667	100	97.846	100	95.332	100	98.118	98	96.714	100	98.314	100	99.355	100	98.012	100	99.8826	99.8571	98.5449	0	0
	GCF_000587895.1_ASM58789	100	97.667	100	97.814	100	95.332	100	98.118	98	96.714	100	98.274	100	99.338	100	97.859	100	99.8909	87.375	98.5743	0	0
	GCF_000587915.1_ASM58791	100	97.667	100	97.814	100	95.332	100	98.118	98	96.714	100	98.301	100	99.355	100	98.624	100	99.8804	87.375	98.5743	0	0
	GCF_000587935.1_ASM58793	100	97.667	100	97.814	100	95.403	100	98.118	98	96.714	100	98.301	100	99.372	100	98.624	100	99.8909	87.375	98.5743	0	0
	GCF_000587955.1_ASM58795	100	98.25	100	97.975	0	0	100	98.79	98	96.526	100	98.09	100	99.338	100	98.165	100	99.8577	99.8571	98.3441	0	0
	GCF_000587975.1_ASM58797	100	97.667	100	97.814	100	95.403	100	98.118	98	96.714	100	98.13	100	99.372	100	97.859	100	99.8935	87.375	98.5743	0	0
	GCF_000588035.1_ASM58803	100	98.083	100	98.168	0	0	100	97.849	98	96.901	100	98.156	100	99.304	95	97.577	100	99.888	94.5714	98.7014	0	0
	GCF_000588055.1_ASM58805	100	97.667	100	97.846	100	95.403	100	98.118	98	96.714	100	98.314	100	99.372	63	98.063	100	99.8826	99.8571	98.5449	0	0
	GCF_000588075.1_ASM58807	100	98.167	100	96.082	100	97.309	100	98.79	100	96.593	94	97.946	100	99.44	100	98.624	100	99.841	99.8571	98.2776	0	0
	GCF_000588115.1_ASM58811	100	98.75	100	97.814	100	95.892	100	97.446	100	97.79	100	98.643	100	99.932	100	98.777	100	99.8429	99.8571	98.1777	0	0
	GCF_000588135.1_ASM58813	100	97.75	100	97.589	0	0	100	98.522	100	97.974	100	98.182	100	99.338	100	98.777	100	99.8781	99.8571	98.2639	0	0
	GCF_000588155.1_ASM58815	100	97.667	100	97.814	100	95.332	100	97.984	98	96.714	100	98.261	100	99.338	100	97.859	100	99.8935	87.375	98.5743	0	0
	GCF_000588175.1_ASM58817	100	97.667	100	97.814	100	95.332	100	98.118	98	96.714	100	98.301	100	99.372	100	97.859	100	99.8935	87.375	98.5743	0	0
	GCF_000588195.1_ASM58819	100	97.75	100	97.589	0	0	100	98.522	100	97.882	100	98.182	100	99.321	100	98.777	100	99.8931	99.8571	98.2639	0	0
	GCF_000588215.1_ASM58821	100	97.667	100	97.814	100	95.403	100	98.118	98	96.714	100	98.301	100	99.355	100	97.706	100	99.8909	87.375	98.5743	0	0
	GCF_000588235.1_ASM58823	100	98.25	100	98.007	0	0	100	98.79	98	96.526	100	98.063	100	99.338	100	98.165	100	99.8495	99.8571	98.3441	0	0
	GCF_000588275.1_ASM58827	0	0	0	0	0	0	0	0	0	0	100	87.272	100	91.876	100	84.954	99.931	96.4506	0	0	0	0
	GCF_000588295.1_ASM58829	100	97.667	100	97.814	100	95.403	100	98.118	98	96.714	100	98.274	100	99.355	100	97.859	100	99.8867	87.375	98.5743	0	0
	GCF_000588315.1_ASM58831	100	97.667	100	97.846	100	95.403	100	98.118	98	96.714	100	98.301	100	99.372	100	98.012	100	99.8813	99.8571	98.5449	0	0
	GCF_000588355.1_ASM58835	100	98.833	100	97.814	100	95.184	100	97.446	100	97.79	100	98.538	100	99.864	100	98.624	100	99.856	99.8571	98.1503	0	0
	GCF_000588375.1_ASM58837	100	97.667	100	97.814	100	95.403	100	98.118	98	96.714	70	98.063	100	99.372	100	97.859	100	99.8935	87.375	98.5743	0	0
	GCF_000588435.1_ASM58843	100	97.667	100	97.814	100	95.403	100	98.118	98	96.714	100	98.248	100	99.372	100	97.859	100	99.8909	78.5	98.3127	0	0
	GCF_000588455.1_ASM58845	100	97.667	100	97.814	100	95.403	100	97.984	98	96.714	100	98.287	100	99.321	100	97.859	100	99.8884	87.375	98.5743	0	0
	GCF_000588475.1_ASM58847	100	97.75	100	97.589	0	0	100	98.522	100	97.882	100	98.182	100	99.304	100	98.777	100	99.8973	99.8571	98.2639	0	0
	GCF_000588495.1_ASM58849	100	97.667	100	97.814	100	95.403	100	98.118	98	96.714	100	98.195	100	99.372	100	97.859	100	99.8909	77.7778	98.4568	0	0
	GCF_000588555.1_ASM58855	100	97.667	100	97.846	100	95.403	100	98.118	98	96.714	100	98.301	100	99.372	63	98.063	100	99.8851	99.8571	98.5449	0	0
	GCF_000588575.1_ASM58857v2	100	97.667	100	97.846	100	95.403	100	98.118	98	96.714	100	98.314	100	99.372	100	98.012	100	99.8935	99.8571	98.5449	0	0
	GCF_000588615.1_ASM58861	100	98.25	100	98.007	0	0	100	98.79	98	96.526	100	98.09	100	99.338	100	98.165	100	99.8603	99.8571	98.3441	0	0
	GCF_000588635.1_ASM58863	100	97.667	100	97.814	100	95.403	100	98.118	98	96.714	100	98.301	100	99.372	100	97.859	100	99.8909	77.7778	98.4568	0	0
	GCF_000588655.1_ASM58865	100	97.667	100	97.846	100	95.403	100	98.118	98	96.714	100	98.314	100	99.355	51	98.209	100	99.8826	99.8571	98.5449	0	0
	GCF_000588675.1_ASM58867	0	0	88	97.809	100	94.894	0	0	0	0	100	98.011	100	99.287	100	98.165	100	99.7965	100	98.4836	0	0
	GCF_000588695.1_ASM58869	100	97.667	100	97.814	100	95.332	100	97.984	98	96.714	100	98.301	100	99.321	100	97.859	100	99.8884	87.375	98.5743	0	0
	GCF_000588735.1_ASM58873	100	97.667	100	97.814	100	95.403	100	97.984	98	96.714	100	98.261	100	99.338	100	97.859	100	99.8795	87.375	98.5743	0	0
	GCF_000588755.1_ASM58875	0	0	0	0	0	0	0	0	0	0	100	98.235	100	99.22	100	98.93	100	99.8916	97.625	98.6365	0	0
	GCF_000588775.1_ASM58877	100	98.25	100	97.975	0	0	100	98.79	98	96.526	100	98.077	100	99.338	100	98.165	100	99.8561	99.8571	98.3441	0	0
	GCF_000588795.1_ASM58879	100	97.667	100	97.814	100	95.403	100	97.984	98	96.714	100	98.222	100	99.355	100	97.859	100	99.8843	87.375	98.5599	0	0
	GCF_000588815.1_ASM58881	100	97.667	100	97.814	100	95.332	100	97.984	98	96.714	100	98.301	100	99.338	100	97.859	100	99.8909	87.375	98.5743	0	0
	GCF_000588895.1_ASM58889	100	97.667	100	97.814	100	95.332	100	98.118	98	96.714	70	98.063	100	99.372	100	97.859	100	99.882	87.375	98.5743	0	0
	GCF_000588915.1_ASM58891	100	97.667	100	97.782	100	95.403	100	98.118	98	96.714	70	98.044	100	99.355	100	97.859	100	99.8661	86.5	98.5569	0	0
	GCF_000588935.1_ASM58893	100	97.667	100	97.814	100	95.403	100	98.118	98	96.714	70	98.082	100	99.372	100	97.859	100	99.882	87.375	98.5743	0	0
	GCF_000588955.1_ASM58895	100	97.583	100	97.814	100	95.332	100	98.118	98	96.714	100	98.222	100	99.372	100	97.859	100	99.8795	87.375	98.5624	0	0
	GCF_000588975.1_ASM58897	100	97.667	100	97.814	100	95.403	100	98.118	98	96.714	100	98.222	100	99.338	100	97.859	100	99.8455	87.375	98.5319	0	0
	GCF_000588995.1_ASM58899	100	97.667	100	97.814	100	95.403	100	98.118	98	96.714	100	98.182	100	99.372	100	97.859	100	99.8909	87.375	98.5743	0	0
	GCF_000589015.1_ASM58901	100	97.667	100	97.814	100	95.403	100	98.118	98	96.714	100	98.261	100	99.355	100	97.859	100	99.8909	87.375	98.5743	0	0
	GCF_000589035.1_ASM58903	100	97.667	100	97.782	100	95.403	100	98.118	98	96.714	100	98.301	100	99.355	100	97.859	100	99.8668	87.375	98.5743	0	0
	GCF_000589055.1_ASM58905	100	97.667	100	97.814	100	95.403	100	98.118	98	96.714	100	98.301	100	99.372	100	97.859	100	99.8935	87.375	98.5743	0	0
	GCF_000589075.1_ASM58907	100	97.667	100	97.814	100	95.403	100	98.118	98	96.714	100	98.287	100	99.355	100	97.859	100	99.8909	79	98.461	0	0
	GCF_000589095.1_ASM58909	100	97.667	100	97.782	100	95.332	100	98.118	98	96.714	100	98.261	100	99.355	100	97.859	100	99.8696	77.7778	98.6488	0	0
	GCF_000589195.1_ASM58919	100	97.667	100	97.782	100	95.403	100	98.118	98	96.714	100	98.274	100	99.338	100	97.859	100	99.8742	87.375	98.5743	0	0
	GCF_000589275.1_ASM58927	100	97.667	100	97.814	100	95.332	100	98.118	98	96.714	70	97.988	100	99.338	100	97.859	100	99.8746	77.5556	98.5257	0	0
	GCF_000589295.1_ASM58929	100	97.667	100	97.814	100	95.403	100	98.118	98	96.714	70	98.063	100	99.355	100	97.859	100	99.8909	87.375	98.5743	0	0
	GCF_000589315.1_ASM58931	100	97.667	100	97.814	100	95.403	100	98.118	98	96.714	70	98.082	100	99.355	100	97.859	100	99.8909	87.375	98.5743	0	0
	GCF_000589355.1_ASM58935	100	97.667	100	97.814	100	95.332	100	98.118	98	96.714	100	98.222	100	99.355	100	97.859	100	99.882	77.7778	98.6488	0	0
	GCF_000589375.1_ASM58937	100	97.667	100	97.782	100	95.332	100	98.118	98	96.714	100	98.287	100	99.355	100	97.859	100	99.8893	79	98.461	0	0
	GCF_000589395.1_ASM58939	100	97.667	100	97.782	100	95.332	100	98.118	98	96.714	100	98.301	100	99.372	100	97.859	100	99.8818	73.4545	98.4746	0	0
	GCF_000589415.1_ASM58941	100	97.667	100	97.814	100	95.403	100	98.118	98	96.714	100	98.209	100	99.355	100	97.859	100	99.8909	79	98.461	0	0
	GCF_000589435.1_ASM58943	100	97.667	100	97.782	100	95.262	100	97.984	98	96.62	100	98.274	100	99.321	100	97.859	100	99.8464	79	98.4446	0	0
	GCF_000589455.1_ASM58945	100	97.667	100	97.782	100	95.403	100	98.118	98	96.714	100	98.274	100	99.372	100	97.859	100	99.8846	77	98.7683	0	0
	GCF_000589475.1_ASM58947	100	97.667	100	97.814	100	95.403	100	98.118	98	96.714	100	98.182	100	99.355	100	97.859	100	99.8846	87.375	98.5599	0	0
	GCF_000589495.1_ASM58949	100	97.667	100	97.814	100	95.403	100	98.118	98	96.714	100	98.287	100	99.355	100	97.859	100	99.8909	87.375	98.5743	0	0
	GCF_000589515.1_ASM58951	100	97.667	100	97.814	100	95.403	100	98.118	98	96.714	100	98.287	100	99.355	100	97.859	100	99.8893	79	98.461	0	0
	GCF_000589535.1_ASM58953	100	97.667	100	97.814	100	95.403	100	98.118	98	96.714	100	98.248	100	99.372	100	97.859	100	99.8909	77.7778	98.6488	0	0
	GCF_000589555.1_ASM58955	100	97.667	100	97.814	100	95.403	100	98.118	98	96.714	100	98.222	100	99.355	100	97.859	100	99.8909	79	98.461	0	0
	GCF_000589575.1_ASM58957	100	97.667	100	97.814	100	95.403	100	98.118	98	96.714	100	98.301	100	99.372	100	97.859	100	99.8909	79	98.461	0	0
	GCF_000589595.1_ASM58959	100	97.667	100	97.75	100	95.332	100	98.118	98	96.62	100	98.248	100	99.355	100	97.859	100	99.8852	77.7778	98.6488	0	0
	GCF_000589615.1_ASM58961	100	97.667	100	97.814	100	95.403	100	98.118	98	96.714	100	98.195	100	99.372	100	97.859	100	99.8909	77.7778	98.6488	0	0
	GCF_000589635.1_ASM58963	100	97.667	100	97.814	100	95.332	100	98.118	98	96.714	100	98.182	100	99.338	100	97.859	99.9655	99.887	79	98.461	0	0
	GCF_000589655.1_ASM58965	100	97.667	100	97.846	100	95.332	100	98.118	98	96.714	100	98.235	100	99.355	100	98.012	100	99.8737	99.8571	98.5449	0	0
	GCF_000589675.1_ASM58967	100	97.667	100	97.846	100	95.403	100	98.118	98	96.714	100	98.314	100	99.372	100	98.012	100	99.8826	99.8571	98.5449	0	0
	GCF_000589695.1_ASM58969	100	97.667	100	97.846	100	95.403	79	98.123	98	96.714	100	98.314	100	99.372	100	98.012	100	99.8851	75.6667	98.6626	0	0
	GCF_000589715.1_ASM58971	100	97.667	100	97.814	100	95.332	100	98.118	98	96.714	70	98.044	100	99.338	100	97.859	100	99.8909	87.375	98.5743	0	0
	GCF_000589735.1_ASM58973	100	97.667	100	97.782	100	95.403	100	98.118	98	96.714	70	98.082	100	99.355	100	97.859	97.0968	99.9004	87.375	98.5743	0	0
	GCF_000589755.1_ASM58975	100	97.667	100	97.846	100	95.403	100	98.118	98	96.714	100	98.314	100	99.372	100	98.012	100	99.8826	99.8571	98.5449	0	0
	GCF_000589775.1_ASM58977	100	97.667	100	97.846	100	95.403	100	98.118	98	96.714	100	98.169	100	99.372	100	98.012	100	99.8701	99.8571	98.5119	0	0
	GCF_000589795.1_ASM58979	100	97.667	100	97.846	100	95.332	100	98.118	98	96.714	100	98.235	100	99.372	100	98.012	100	99.8695	99.8571	98.5449	0	0
	GCF_000589815.1_ASM58981	100	97.667	100	97.846	100	95.403	100	98.118	98	96.714	100	98.301	100	99.372	100	98.012	100	99.8851	99.8571	98.5449	0	0
	GCF_000589835.1_ASM58983	100	97.667	100	97.814	100	95.403	100	98.118	98	96.714	70	98.082	100	99.372	100	97.859	100	99.8909	87.375	98.5743	0	0
	GCF_000591575.1_ASM59157	100	97.667	100	97.782	100	95.403	100	98.118	98	96.714	100	98.287	100	99.355	100	97.859	99.6452	99.898	87.375	98.5743	0	0
	GCF_000591595.1_ASM59159	100	97.667	100	97.814	100	95.403	100	98.118	98	96.714	100	98.301	100	99.372	100	97.859	100	99.8893	87.375	98.5743	0	0
	GCF_000591615.1_ASM59161	100	97.667	100	97.782	100	95.403	100	98.118	98	96.714	100	98.287	100	99.372	100	97.706	100	99.8804	87.375	98.5743	0	0
	GCF_000591635.1_ASM59163	100	97.667	100	97.814	100	95.403	100	98.118	98	96.714	100	98.248	100	99.355	100	97.859	100	99.882	87.375	98.5743	0	0
	GCF_000591655.1_ASM59165	100	97.667	100	97.814	100	95.403	100	98.118	98	96.714	100	98.301	100	99.355	100	97.859	100	99.8909	87.375	98.5743	0	0
	GCF_000591675.1_ASM59167	100	97.667	100	97.782	100	95.403	100	98.118	98	96.714	100	98.301	100	99.372	100	97.859	100	99.8909	87.375	98.5743	0	0
	GCF_000591695.1_ASM59169	100	97.667	100	97.814	100	95.403	100	98.118	98	96.714	100	98.301	100	99.372	100	97.859	100	99.8867	87.375	98.5743	0	0
	GCF_000591715.1_ASM59171	100	97.667	100	97.75	100	95.403	100	98.118	98	96.714	100	98.248	100	99.355	100	97.859	100	99.8625	84.75	98.5994	0	0
	GCF_000591735.1_ASM59173	100	97.667	100	97.782	100	95.403	100	98.118	98	96.714	100	98.274	100	99.372	100	97.859	100	99.8935	87.375	98.5743	0	0
	GCF_000591755.1_ASM59175	100	97.667	100	97.814	100	95.403	100	98.118	98	96.714	100	98.301	100	99.355	100	97.859	100	99.8822	87.375	98.5743	0	0
	GCF_000591775.1_ASM59177	100	97.667	100	97.814	100	95.403	100	98.118	98	96.714	100	98.287	100	99.372	100	97.859	100	99.8935	87.375	98.5743	0	0
	GCF_000591795.1_ASM59179	100	97.667	100	97.814	100	95.403	100	98.118	98	96.714	100	98.301	100	99.372	100	97.859	100	99.8935	71.7273	98.5316	0	0
	GCF_000591815.1_ASM59181	100	97.667	100	97.814	100	95.403	100	98.118	98	96.714	100	98.222	100	99.355	100	97.859	100	99.8935	87.375	98.5743	0	0
	GCF_000591835.1_ASM59183	100	97.667	100	97.814	100	95.403	100	98.118	98	96.714	100	98.261	100	99.355	100	97.859	100	99.8518	87.375	98.5743	0	0
	GCF_000591855.1_ASM59185	100	97.667	100	97.782	100	95.403	100	98.118	98	96.714	100	98.274	100	99.355	100	97.859	100	99.8848	87.375	98.5743	0	0
	GCF_000591875.1_ASM59187	100	97.667	100	97.814	100	95.332	100	98.118	98	96.714	100	98.222	100	99.355	100	97.859	100	99.8884	87.375	98.5599	0	0
	GCF_000591895.1_ASM59189	100	97.667	100	97.814	100	95.403	100	98.118	98	96.714	70	98.025	100	99.338	100	97.859	100	99.8935	87.375	98.5743	0	0
	GCF_000591915.1_ASM59191	100	97.667	100	97.814	100	95.332	100	98.118	98	96.714	70	98.082	100	99.355	100	97.859	100	99.8909	74.4444	98.3507	0	0
	GCF_000591935.1_ASM59193	100	97.667	100	97.814	100	95.403	100	98.118	98	96.714	100	98.301	100	99.372	100	97.859	100	99.8935	85	98.6169	0	0
	GCF_000591955.1_ASM59195	100	97.667	100	97.782	100	95.403	100	98.118	98	96.714	100	98.274	100	99.355	100	97.859	100	99.8935	87.375	98.5739	0	0
	GCF_000591975.1_ASM59197	100	97.667	100	97.782	100	95.403	100	98.118	98	96.714	100	98.287	100	99.355	100	97.859	100	99.8867	87.375	98.5743	0	0
	GCF_000591995.1_ASM59199	100	97.667	100	97.814	100	95.403	100	98.118	98	96.714	100	98.301	100	99.372	100	97.859	100	99.8909	87.375	98.5743	0	0
	GCF_000592015.1_ASM59201	100	97.667	100	97.782	100	95.403	100	98.118	98	96.714	100	98.301	100	99.355	100	97.859	100	99.8867	87.375	98.5743	0	0
	GCF_000592035.1_ASM59203	100	97.667	100	97.814	100	95.403	100	98.118	98	96.714	100	98.287	100	99.372	100	97.859	100	99.8666	87.375	98.5743	0	0
	GCF_000592055.1_ASM59205	100	97.667	100	97.814	100	95.403	100	98.118	98	96.714	100	98.301	100	99.372	100	97.859	100	99.8935	87.375	98.5743	0	0
	GCF_000592075.1_ASM59207	100	97.667	100	97.814	100	95.403	89	98.193	98	96.714	100	98.301	100	99.372	100	97.859	100	99.8893	87.375	98.5743	0	0
	GCF_000592095.1_ASM59209	100	97.667	100	97.814	100	95.403	100	98.118	98	96.714	100	98.301	100	99.355	100	97.859	99.6452	99.894	87.375	98.5743	0	0
	GCF_000592115.1_ASM59211	100	97.667	100	97.814	100	95.403	100	98.118	98	96.714	100	98.301	100	99.355	100	97.859	100	99.8909	87.375	98.5743	0	0
	GCF_000592135.1_ASM59213	100	97.667	100	97.814	100	95.403	100	98.118	98	96.714	100	98.261	100	99.355	100	97.859	99.9655	99.8512	77.6667	98.5176	0	0
	GCF_000592155.1_ASM59215	100	97.667	100	97.814	100	95.403	100	98.118	98	96.714	100	98.301	100	99.372	100	97.859	100	99.8714	87.25	98.5706	0	0
	GCF_000592175.1_ASM59217	100	97.667	100	97.814	100	95.403	100	98.118	98	96.714	100	98.301	100	99.372	100	97.859	100	99.8867	87.375	98.5743	0	0
	GCF_000592195.1_ASM59219	100	97.667	100	97.782	100	95.403	100	98.118	98	96.714	100	98.287	100	99.338	100	97.859	100	99.8909	87.375	98.5743	0	0
	GCF_000592215.1_ASM59221	100	97.667	100	97.814	100	95.403	100	98.118	98	96.714	100	98.261	100	99.355	100	97.859	100	99.8504	87.375	98.5743	0	0
	GCF_000592235.1_ASM59223	100	97.667	100	97.782	100	95.403	100	98.118	98	96.714	100	98.287	100	99.355	100	97.859	100	99.8893	87.375	98.5743	0	0
	GCF_000592255.1_ASM59225	100	97.667	100	97.782	100	95.403	100	98.118	98	96.714	100	98.287	100	99.372	100	97.859	100	99.8909	87.375	98.5743	0	0
	GCF_000592275.1_ASM59227	100	97.667	100	97.814	100	95.403	100	98.118	98	96.714	100	98.287	100	99.355	100	97.859	100	99.8768	87.375	98.5743	0	0
	GCF_000592295.1_ASM59229	100	97.667	100	97.782	100	95.332	100	98.118	98	96.714	100	98.235	100	99.321	100	97.859	96.9355	99.8876	87.375	98.5743	0	0
	GCF_000592315.1_ASM59231	100	97.667	100	97.814	100	95.403	100	98.118	98	96.714	100	98.301	100	99.372	100	97.859	97.871	99.898	87.375	98.5743	0	0
	GCF_000592335.1_ASM59233	100	97.667	100	97.814	100	95.403	100	98.118	98	96.714	100	98.301	100	99.372	100	97.859	100	99.8909	87.375	98.5743	0	0
	GCF_000592355.1_ASM59235	100	97.667	100	97.782	100	95.403	100	98.118	98	96.714	100	98.287	100	99.372	100	97.859	100	99.878	87.375	98.5743	0	0
	GCF_000592375.1_ASM59237	100	97.583	100	97.782	100	95.403	100	98.118	98	96.714	100	98.301	100	99.372	100	97.859	100	99.8837	87	98.5673	0	0
	GCF_000592395.1_ASM59239	100	97.667	100	97.782	100	95.403	100	98.118	98	96.714	100	98.261	100	99.338	100	97.859	100	99.8893	87.375	98.5743	0	0
	GCF_000592415.1_ASM59241	100	97.667	100	97.814	100	95.403	100	98.118	98	96.714	100	98.301	100	99.372	100	97.859	100	99.8909	87.375	98.5743	0	0
	GCF_000592435.1_ASM59243	100	97.667	100	97.782	100	95.332	100	98.118	98	96.714	100	98.287	100	99.355	100	97.859	100	99.8804	87.375	98.5599	0	0
	GCF_000592455.1_ASM59245	100	97.583	100	97.782	100	95.403	100	98.118	98	96.714	100	98.287	100	99.355	100	97.859	100	99.8751	85.625	98.6149	0	0
	GCF_000592475.1_ASM59247	100	97.667	100	97.814	100	95.403	100	98.118	98	96.714	100	98.287	100	99.338	100	97.859	100	99.8771	76.3333	98.4074	0	0
	GCF_000592495.1_ASM59249	100	97.667	100	97.782	100	95.403	100	98.118	98	96.714	100	98.301	100	99.355	100	97.859	100	99.8909	86.625	98.5593	0	0
	GCF_000592515.1_ASM59251	100	97.667	100	97.814	100	95.403	100	98.118	98	96.714	100	98.274	100	99.372	100	97.859	100	99.8909	87.375	98.5743	0	0
	GCF_000592535.1_ASM59253	100	97.667	100	97.814	100	95.403	100	98.118	98	96.714	100	98.301	100	99.372	100	97.859	100	99.8935	87.375	98.5743	0	0
	GCF_000592555.1_ASM59255	100	97.667	100	97.814	100	95.403	100	98.118	98	96.714	100	98.301	100	99.372	100	97.859	100	99.8935	87.375	98.5743	0	0
	GCF_000592575.1_ASM59257	100	97.667	100	97.814	100	95.403	100	98.118	98	96.714	100	98.301	100	99.372	100	97.859	100	99.8742	87.375	98.5743	0	0
	GCF_000592595.1_ASM59259	100	97.667	100	97.814	100	95.403	100	98.118	98	96.714	100	98.301	100	99.372	100	97.859	100	99.8909	87.375	98.5743	0	0
	GCF_000592615.1_ASM59261	100	97.667	100	97.814	100	95.403	100	98.118	98	96.714	100	98.235	100	99.372	100	97.859	100	99.8909	87.375	98.5743	0	0
	GCF_000592635.1_ASM59263	100	97.667	100	97.814	100	95.403	100	98.118	98	96.714	100	98.287	100	99.355	100	97.859	100	99.8935	87.375	98.5743	0	0
	GCF_000592655.1_ASM59265	100	97.667	100	97.814	100	95.403	100	98.118	98	96.714	100	98.287	100	99.372	100	97.859	100	99.8935	75.7778	98.5173	0	0
	GCF_000592675.1_ASM59267	100	97.667	100	97.814	100	95.403	100	98.118	98	96.714	100	98.274	100	99.355	100	97.859	100	99.8816	87.375	98.5743	0	0
	GCF_000592695.1_ASM59269	100	97.667	100	97.782	100	95.403	100	98.118	98	96.714	100	98.261	100	99.372	100	97.859	100	99.8786	87.375	98.5743	0	0
	GCF_000592715.1_ASM59271	100	97.667	100	97.814	100	95.403	100	98.118	98	96.714	100	98.301	100	99.355	100	97.859	100	99.8499	87.375	98.5743	0	0
	GCF_000592735.1_ASM59273	100	97.667	100	97.782	100	95.403	100	98.118	98	96.714	100	98.301	100	99.355	100	97.859	100	99.8909	87.375	98.5743	0	0
	GCF_000592755.1_ASM59275	100	97.667	100	97.814	100	95.403	100	98.118	98	96.714	100	98.301	100	99.372	100	97.859	100	99.8909	87.375	98.5743	0	0
	GCF_000600375.1_ASM60037	100	97.667	100	97.814	100	95.403	100	98.118	98	96.714	100	98.274	100	99.355	100	97.859	100	99.8778	87.375	98.5599	0	0
	GCF_000600395.1_ASM60039	100	97.667	100	97.782	100	95.403	100	98.118	98	96.714	100	98.248	100	99.355	100	97.859	100	99.8867	75	98.3267	0	0
	GCF_000600415.1_ASM60041	100	97.667	100	97.814	100	95.403	100	98.118	98	96.714	100	98.287	100	99.372	100	97.859	100	99.8909	87.375	98.5743	0	0
	GCF_000600435.1_ASM60043	100	97.667	100	97.718	100	95.332	100	98.118	98	96.714	100	98.222	100	99.321	100	97.859	100	99.8585	87.375	98.5599	0	0
	GCF_000600455.1_ASM60045	100	97.667	100	97.75	100	95.332	100	98.118	98	96.714	100	98.274	100	99.355	100	97.859	100	99.8909	87.375	98.5743	0	0
	GCF_000600475.1_ASM60047	100	97.667	100	97.814	100	95.403	100	100	100	100	100	98.261	100	99.372	100	97.859	100	99.8781	87.375	98.5743	0	0
	GCF_000600495.1_ASM60049	100	97.667	100	97.814	100	95.403	100	98.118	98	96.714	100	98.301	100	99.355	100	97.859	100	99.8867	87.375	98.5743	0	0
	GCF_000600515.1_ASM60051	100	97.667	100	97.814	100	95.403	100	98.118	98	96.714	100	98.301	100	99.355	100	97.859	100	99.882	87.375	98.5743	0	0
	GCF_000600535.1_ASM60053	100	97.667	100	97.782	100	95.403	100	98.118	98	96.714	100	98.274	100	99.355	100	97.859	100	99.8706	87.375	98.5743	0	0
	GCF_000600555.1_ASM60055	100	97.667	100	97.814	100	95.403	100	98.118	98	96.714	100	98.287	100	99.372	100	97.859	100	99.8784	87.375	98.5743	0	0
	GCF_000600575.1_ASM60057	100	97.667	100	97.814	100	95.403	100	98.118	98	96.714	100	98.301	100	99.372	100	97.859	100	99.8909	87.375	98.5743	0	0
	GCF_000600595.1_ASM60059	100	97.667	100	97.814	100	95.403	100	98.118	98	96.714	100	98.287	100	99.372	100	97.859	100	99.8935	87.375	98.5599	0	0
	GCF_000600615.1_ASM60061	100	97.667	100	97.814	100	95.403	100	98.118	98	96.714	100	98.287	100	99.372	100	97.859	100	99.8778	87.375	98.5743	0	0
	GCF_000600635.1_ASM60063	100	97.667	100	97.814	100	95.332	100	98.118	98	96.714	100	98.287	100	99.355	100	97.859	100	99.882	87.375	98.5743	0	0
	GCF_000600655.1_ASM60065	100	97.667	100	97.814	100	95.332	100	98.118	98	96.714	100	98.274	100	99.355	100	97.859	100	99.872	87.375	98.5743	0	0
	GCF_000600675.1_ASM60067	100	97.667	100	97.814	100	95.403	100	98.118	98	96.714	100	98.287	100	99.355	100	97.859	100	99.882	87.375	98.5743	0	0
	GCF_000600695.1_ASM60069	100	97.667	100	97.75	100	95.332	100	98.118	98	96.714	100	98.261	100	99.372	100	97.859	100	99.8884	87.375	98.5743	0	0
	GCF_000600715.1_ASM60071	100	97.667	100	97.782	100	95.403	100	98.118	98	96.714	100	98.261	100	99.355	100	97.859	100	99.8857	87.375	98.5743	0	0
	GCF_000600735.1_ASM60073	100	98.167	100	96.082	100	97.309	100	98.79	100	96.593	94	97.946	100	99.406	100	98.012	100	99.8534	99.8571	98.2776	0	0
	GCF_000600755.1_ASM60075	100	98.167	100	96.082	100	97.167	100	98.79	100	96.593	94	97.932	100	99.406	100	98.012	100	99.8468	99.8571	98.2776	0	0
	GCF_000600775.1_ASM60077	100	98.167	100	96.082	100	97.309	100	98.79	100	96.593	94	97.946	100	99.44	100	98.012	100	99.8446	99.8571	98.2776	0	0
	GCF_000600795.1_ASM60079	100	98.167	100	96.082	100	97.309	100	98.79	100	96.593	94	97.96	100	99.423	100	98.624	100	99.8393	99.8571	98.2776	0	0
	GCF_000600815.1_ASM60081	100	98.167	100	96.018	100	97.238	100	98.656	100	96.593	94	97.932	100	99.423	100	97.859	100	99.8131	99.8571	98.261	0	0
	GCF_000600835.1_ASM60083	100	98.167	100	95.986	100	97.309	100	98.79	100	96.593	94	97.932	100	99.406	100	98.012	100	99.8391	87.375	98.1591	0	0
	GCF_000600855.1_ASM60085	100	98.167	100	96.082	100	97.309	100	98.79	100	96.593	94	97.932	100	99.44	100	98.012	100	99.8212	99.8571	98.2776	0	0
	GCF_000600875.1_ASM60087	100	98.167	100	96.082	100	97.238	100	98.79	100	96.501	94	97.946	100	99.423	100	98.624	100	99.8291	99.8571	98.2776	0	0
	GCF_000600895.1_ASM60089	100	98.167	100	96.082	100	97.309	100	98.79	100	96.593	94	97.932	100	99.44	100	98.012	100	99.856	99.8571	98.2776	0	0
	GCF_000600915.1_ASM60091	100	97.667	100	97.814	100	95.403	100	98.118	98	96.714	100	98.274	100	99.355	100	97.859	100	99.8884	87.375	98.5743	0	0
	GCF_000600935.1_ASM60093	100	97.667	100	97.782	100	95.332	100	98.118	98	96.714	100	98.287	100	99.355	100	97.859	100	99.8733	87.375	98.5743	0	0
	GCF_000611045.1_ASM61104	100	97.667	100	97.846	100	95.403	100	98.118	98	96.714	99	98.284	100	99.372	100	97.859	100	99.8935	99.875	98.5743	0	0
	GCF_000611065.1_ASM61106	100	97.667	100	97.846	100	95.403	100	98.118	98	96.714	99	98.31	100	99.355	100	97.706	100	99.8935	99.875	98.5743	0	0
	GCF_000611085.1_ASM61108	100	97.667	100	97.846	100	95.403	100	98.118	98	96.714	99	98.31	100	99.372	100	97.859	100	99.8909	99.875	98.5743	0	0
	GCF_000611105.1_ASM61110	100	97.667	100	97.846	100	95.403	100	98.118	98	96.714	99	98.271	100	99.372	100	97.859	100	99.8935	99.875	98.5624	0	0
	GCF_000611165.1_ASM61116	100	97.667	100	97.846	100	95.403	100	98.118	98	96.714	99	98.297	100	99.372	100	97.859	100	99.8867	99.875	98.5743	0	0
	GCF_000611185.1_ASM61118	100	97.667	100	97.846	100	95.403	100	98.118	98	96.714	99	98.297	100	99.372	100	97.859	100	99.8909	99.875	98.5743	0	0
	GCF_000611205.1_ASM61120	100	98.167	100	96.082	100	97.309	100	98.79	100	96.593	94	97.946	100	99.423	100	98.624	100	99.856	99.8571	98.2776	0	0
	GCF_000611225.1_ASM61122	100	98.167	100	96.082	100	97.309	100	98.79	100	96.593	94	97.946	100	99.44	100	98.012	100	99.8534	99.8571	98.2776	0	0
	GCF_000611245.1_ASM61124	100	98.167	100	96.082	100	97.309	100	98.79	100	96.593	94	97.96	100	99.44	100	98.012	100	99.856	99.8571	98.2776	0	0
	GCF_000611265.1_ASM61126	100	97.667	100	97.782	100	95.332	100	98.118	98	96.62	100	98.261	100	99.355	100	97.859	100	99.8712	87.375	98.5743	0	0
	GCF_000611285.1_ASM61128	100	98.167	100	96.082	100	97.309	100	98.79	100	96.593	94	97.946	100	99.423	100	98.624	100	99.856	99.8571	98.2776	0	0
	GCF_000611305.1_ASM61130	100	98.167	100	96.082	100	97.309	100	98.79	100	96.593	94	97.946	100	99.423	100	98.624	100	99.8518	99.8571	98.2776	0	0
	GCF_000611325.1_ASM61132	100	97.667	100	97.814	100	95.403	100	98.118	98	96.62	100	98.301	100	99.355	100	97.859	100	99.8846	87.375	98.5743	0	0
	GCF_000611345.1_ASM61134	100	97.667	100	97.814	100	95.403	100	98.118	98	96.62	100	98.287	100	99.355	100	97.859	100	99.8935	87.375	98.5743	0	0
	GCF_000611365.1_ASM61136	100	98.167	100	96.082	100	97.309	100	98.79	100	96.593	94	97.946	100	99.423	100	98.624	100	99.856	99.8571	98.2776	0	0
	GCF_000611385.1_ASM61138	100	98.167	100	95.986	100	97.238	100	98.79	100	96.593	94	97.932	100	99.423	100	98.012	100	99.8275	99.8571	98.0789	0	0
	GCF_000611405.1_ASM61140	100	97.667	100	97.814	100	95.332	100	98.118	98	96.62	100	98.235	100	99.338	100	97.859	100	99.8691	87.375	98.5743	0	0
	GCF_000611425.1_ASM61142	100	97.667	100	97.814	100	95.403	100	98.118	98	96.714	100	98.301	100	99.372	51	98.214	100	99.8909	87.375	98.5743	0	0
	GCF_000611445.1_ASM61144	100	97.667	100	97.782	100	95.403	100	98.118	98	96.62	100	98.287	100	99.372	100	97.859	100	99.8804	87.375	98.5743	0	0
	GCF_000611465.1_ASM61146	99	98.162	100	96.082	100	97.309	100	98.79	100	96.593	94	97.946	100	99.44	100	98.012	100	99.8352	99.8571	98.2776	0	0
	GCF_000611485.1_ASM61148	100	98.167	100	96.05	100	97.309	100	98.79	100	96.593	94	97.946	100	99.44	100	98.624	100	99.8493	99.8571	98.2776	0	0
	GCF_000611505.1_ASM61150	100	97.667	78	98.156	100	95.403	100	98.118	98	96.714	70	98.082	100	99.372	100	97.859	100	99.8738	87.375	98.5743	0	0
	GCF_000611525.1_ASM61152	100	97.667	100	97.686	100	95.332	100	98.118	98	96.62	100	98.222	100	99.338	100	97.859	100	99.8321	87.375	98.5743	0	0
	GCF_000611545.1_ASM61154	100	97.667	100	97.846	100	95.403	100	98.118	98	96.714	99	98.31	100	99.372	100	97.859	100	99.8909	99.875	98.5743	0	0
	GCF_000611565.1_ASM61156	100	97.667	100	97.782	100	95.332	100	98.118	98	96.714	100	98.301	100	99.372	100	97.859	100	99.8935	87.375	98.5743	0	0
	GCF_000627335.1_ASM62733	100	97.667	100	97.814	100	95.403	100	97.984	98	96.714	100	98.274	100	99.355	100	97.859	100	99.8614	87.375	98.5743	0	0
	GCF_000627355.1_ASM62735	100	97.667	100	97.782	100	95.403	100	98.118	98	96.62	70	98.063	100	99.355	100	97.859	100	99.8762	87.375	98.5743	0	0
	GCF_000627375.1_ASM62737	100	97.667	100	97.814	100	95.403	100	98.118	98	96.62	100	98.235	100	99.338	100	97.859	100	99.8935	87.375	98.5743	0	0
	GCF_000627395.1_ASM62739	100	97.667	100	97.814	100	95.403	100	98.118	98	96.714	100	98.261	100	99.355	100	97.859	100	99.8893	87.375	98.5743	0	0
	GCF_000627415.1_ASM62741	100	97.667	100	97.814	100	95.403	100	98.118	98	96.714	100	98.248	100	99.355	100	97.859	100	99.8909	87.375	98.5743	0	0
	GCF_000627495.1_ASM62749	100	97.667	100	97.814	100	95.403	100	98.118	98	96.714	100	98.248	100	99.355	100	97.706	100	99.882	87.375	98.5743	0	0
	GCF_000627515.1_ASM62751	100	97.667	100	97.814	100	95.403	100	98.118	98	96.714	100	98.248	100	99.355	100	97.859	100	99.8893	87.375	98.5743	0	0
	GCF_000627535.1_ASM62753	100	97.667	100	97.782	100	95.332	100	98.118	98	96.714	100	98.287	100	99.372	100	97.859	100	99.8729	87.375	98.5743	0	0
	GCF_000627555.1_ASM62755	100	97.667	100	97.814	100	95.332	100	98.118	98	96.714	100	98.261	100	99.355	100	97.859	100	99.8842	87.375	98.5743	0	0
	GCF_000627575.1_ASM62757	100	97.667	100	97.814	100	95.332	100	98.118	98	96.714	100	98.301	100	99.355	100	97.859	100	99.8786	87.375	98.5743	0	0
	GCF_000627595.1_ASM62759	100	97.667	100	97.782	100	95.403	100	98.118	98	96.714	100	98.301	100	99.355	100	97.859	100	99.8632	87.375	98.5599	0	0
	GCF_000627615.1_ASM62761	100	97.667	100	97.814	100	95.403	100	98.118	98	96.714	100	98.274	100	99.355	100	97.859	100	99.8909	87.375	98.5743	0	0
	GCF_000627635.1_ASM62763	100	98.167	100	96.082	100	97.309	100	98.79	100	96.593	94	97.946	100	99.423	100	98.624	100	99.856	99.8571	98.2776	0	0
	GCF_000627655.1_ASM62765	100	98.167	100	96.082	100	97.309	100	98.79	100	96.593	94	97.946	100	99.423	100	98.624	100	99.8534	99.8571	98.2776	0	0
	GCF_000627675.1_ASM62767	100	97.667	100	97.782	100	95.332	100	98.118	98	96.714	100	98.274	100	99.304	100	97.859	100	99.8569	87.375	98.5743	0	0
	GCF_000627695.1_ASM62769	100	97.667	100	97.782	100	95.403	100	98.118	98	96.714	100	98.274	100	99.321	100	97.859	100	99.8563	87.375	98.5743	0	0
	GCF_000627715.1_ASM62771	100	97.667	100	97.814	100	95.332	100	97.984	98	96.714	100	98.274	100	99.355	100	97.859	100	99.8784	87.375	98.5743	0	0
	GCF_000627735.1_ASM62773	100	97.667	100	97.814	100	95.403	100	97.984	98	96.714	100	98.301	100	99.355	100	97.859	100	99.8909	87.375	98.5319	0	0
	GCF_000627755.1_ASM62775	100	98.833	100	97.782	100	95.184	100	97.446	100	97.79	100	98.538	100	99.915	100	98.777	100	99.8419	99.8571	98.1619	0	0
	GCF_000627775.1_ASM62777	100	98.167	100	96.082	100	97.309	100	98.79	100	96.501	94	97.946	100	99.423	100	98.624	100	99.856	99.8571	98.2776	0	0
	GCF_000671415.1_ASM67141	100	98.167	100	96.082	100	97.309	100	98.79	100	96.593	94	97.946	100	99.44	100	98.624	100	99.8534	99.8571	98.2776	0	0
	GCF_000671435.1_ASM67143	100	97.667	100	97.814	100	95.403	100	97.984	98	96.714	100	98.248	100	99.355	100	97.859	100	99.8935	77.7778	98.5326	0	0
	GCF_000671475.1_ASM67147	100	98.167	100	96.082	100	97.309	100	98.79	100	96.593	94	97.96	100	99.44	100	98.624	100	99.8534	99.8571	98.2776	0	0
	GCF_000671495.1_ASM67149	100	97.667	100	97.814	100	95.403	100	98.118	98	96.714	100	98.235	100	99.355	100	97.859	100	99.8706	87.375	98.5743	0	0
	GCF_000671515.1_ASM67151	100	97.667	100	97.814	100	95.403	100	98.118	98	96.714	70	98.063	100	99.355	100	97.859	100	99.8804	87.375	98.5743	0	0
	GCF_000671535.1_ASM67153	100	97.667	100	97.814	100	95.403	100	98.118	98	96.714	100	98.261	100	99.355	100	97.859	100	99.8794	87.375	98.5743	0	0
	GCF_000671555.1_ASM67155	100	97.667	100	97.75	100	95.403	100	98.118	98	96.714	100	98.235	100	99.355	100	97.859	100	99.8625	87.375	98.5743	0	0
	GCF_000671575.1_ASM67157	100	97.667	100	97.814	100	95.403	100	98.118	98	96.714	70	98.082	100	99.355	100	97.859	100	99.8846	87.375	98.5743	0	0
	GCF_000671595.1_ASM67159	100	98.167	100	96.082	100	97.309	100	98.79	100	96.593	94	97.946	100	99.44	100	98.624	100	99.8534	99.8571	98.2776	0	0
	GCF_000671615.1_ASM67161	100	98.167	100	96.082	100	97.309	100	98.79	100	96.593	94	97.96	100	99.44	100	98.624	100	99.8534	99.8571	98.2776	0	0
	GCF_000671635.1_ASM67163	100	98.167	100	96.082	100	97.309	100	98.79	100	96.593	94	97.946	100	99.44	100	98.624	100	99.8534	99.8571	98.2776	0	0
	GCF_000671655.1_ASM67165	100	97.667	100	97.814	100	95.403	100	98.118	98	96.714	100	98.261	100	99.355	100	97.859	100	99.8813	87.375	98.5743	0	0
	GCF_000671675.1_ASM67167	100	98.833	100	97.814	100	95.184	100	97.446	100	97.79	100	98.551	100	99.932	100	98.777	100	99.8534	99.8571	98.1777	0	0
	GCF_000681555.1_ASM68155	100	98.167	100	97.139	0	0	79	97.952	98	96.714	100	98.261	100	99.389	100	98.777	100	99.9194	91.375	98.5869	0	0
	GCF_000681575.1_ASM68157	0	0	7	95.283	100	97.025	0	0	0	0	100	98.13	100	99.253	100	97.248	100	99.8771	92.5	98.7758	0	0
	GCF_000681595.1_ASM68159	100	97.667	100	97.814	100	95.332	100	98.118	98	96.714	100	98.116	100	99.152	100	97.859	100	99.88	87.375	98.5604	0	0
	GCF_000681615.1_ASM68161	100	98.167	100	96.082	100	97.309	100	98.79	100	96.593	94	97.946	100	99.44	100	98.012	100	99.8534	99.8571	98.2776	0	0
	GCF_000681635.1_ASM68163	100	98.25	100	98.007	0	0	100	98.79	98	96.526	100	98.063	100	99.355	100	98.165	100	99.8603	99.8571	98.3441	0	0
	GCF_000681655.1_ASM68165	100	97.667	100	97.814	100	95.403	100	98.118	98	96.714	100	98.301	100	99.372	100	97.859	100	99.8893	80.1	98.6795	0	0
	GCF_000681675.1_ASM68167	100	97.667	100	97.782	100	95.403	100	98.118	98	96.714	100	98.301	100	99.372	100	97.859	100	99.8893	87.375	98.5743	0	0
	GCF_000681695.1_ASM68169	100	97.667	100	97.814	100	95.403	100	98.118	98	96.714	100	98.301	100	99.372	100	97.859	100	99.8935	87.375	98.5743	0	0
	GCF_000681735.1_ASM68173	100	97.667	100	97.814	100	95.403	100	98.118	98	96.714	100	98.301	100	99.372	100	97.859	100	99.8935	87.375	98.5743	0	0
	GCF_000681755.1_ASM68175	100	98.833	100	97.814	100	95.184	100	97.446	100	97.79	100	98.551	100	99.915	100	98.777	100	99.8534	99.8571	98.1777	0	0
	GCF_000681775.1_ASM68177	100	98.167	100	96.082	100	97.309	100	98.79	100	96.593	94	97.946	100	99.44	100	98.624	100	99.8493	99.8571	98.2776	0	0
	GCF_000681795.1_ASM68179	100	98.167	100	96.082	100	97.309	100	98.79	100	96.593	94	97.96	100	99.44	100	98.624	100	99.8493	99.8571	98.2776	0	0
	GCF_000681835.1_ASM68183	100	97.667	100	97.782	100	95.403	100	97.984	98	96.714	100	98.301	100	99.372	100	98.012	100	99.8778	99.8571	98.5449	0	0
	GCF_000681855.1_ASM68185	100	97.667	100	97.814	100	95.403	100	98.118	98	96.714	100	98.301	100	99.372	100	97.859	100	99.8935	87.375	98.5743	0	0
	GCF_000681875.1_ASM68187	100	97.667	100	97.814	100	95.403	100	98.118	98	96.714	100	98.301	100	99.372	100	97.859	100	99.8935	86	98.2243	0	0
	GCF_000681895.1_ASM68189	100	97.667	100	97.814	100	95.403	100	98.118	98	96.714	100	98.287	100	99.44	100	97.859	100	99.8909	87.375	98.5743	0	0
	GCF_000681915.1_ASM68191	100	97.667	100	97.814	100	95.403	100	98.118	98	96.714	100	98.301	100	99.372	100	97.859	97.7742	99.9004	70.2727	98.5946	0	0
	GCF_000681935.1_ASM68193	100	97.667	100	97.814	100	95.403	100	98.118	98	96.714	100	98.301	100	99.372	100	97.859	100	99.8935	81	98.4587	0	0
	GCF_000681955.1_ASM68195	100	97.667	100	97.814	100	95.403	100	98.118	98	96.62	100	98.301	100	99.372	100	97.859	100	99.8935	68.2727	98.5144	0	0
	GCF_000681975.1_ASM68197	100	97.667	100	97.814	100	95.403	100	98.118	98	96.62	100	98.301	100	99.372	100	100	100	99.8935	87.375	98.5743	0	0
	GCF_000681995.1_ASM68199	100	97.667	100	97.814	100	95.403	100	98.118	98	96.62	100	98.301	100	99.372	100	97.859	100	99.8935	82	98.4988	0	0
	GCF_000682015.1_ASM68201	100	98.833	100	97.814	100	95.184	100	97.446	100	97.79	100	98.551	100	99.932	100	98.777	94.7143	99.0975	99.8571	98.1777	0	0
	GCF_000682035.1_ASM68203	100	98.833	81	97.594	100	95.184	100	97.446	100	97.79	100	98.551	100	99.932	100	98.777	99.9655	99.856	99.8571	98.1777	0	0
	GCF_000682055.1_ASM68205	100	98.167	100	96.082	100	97.309	100	98.79	100	96.593	94	97.96	100	99.44	100	98.624	100	99.8534	99.8571	98.2776	0	0
	GCF_000682075.1_ASM68207	100	97.667	100	97.846	100	95.403	100	98.118	98	96.714	100	98.314	100	99.372	100	98.012	87.9565	99.9231	90.75	98.6746	0	0
	GCF_000682095.1_ASM68209	99	88.917	100	92.832	100	87.332	100	90.726	0	0	100	95.668	100	94.25	100	87.615	95.1875	97.0501	71.4286	86.586	0	0
	GCF_000682115.1_ASM68211	100	97.667	100	97.814	100	95.403	100	98.118	98	96.714	100	98.287	100	99.372	100	98.012	100	99.8762	88.125	98.3795	0	0
	GCF_000682135.1_ASM68213	100	97.667	100	97.814	100	95.403	100	98.118	98	96.714	100	98.301	100	99.372	100	97.859	100	99.8935	87.375	98.5743	0	0
	GCF_000682175.1_ASM68217	100	97.667	100	97.461	100	95.403	100	98.118	98	96.714	100	98.301	100	99.355	100	97.859	100	99.8935	87.375	98.5743	0	0
	GCF_000682215.1_ASM68221	100	98.25	100	98.007	0	0	100	98.79	98	96.526	100	98.09	100	99.355	100	98.165	92.7879	99.5738	99.8571	98.3441	0	0
	GCF_000682235.1_ASM68223	100	97.667	100	97.846	100	95.403	100	98.118	98	96.714	100	98.314	100	99.372	100	98.012	100	99.8901	99.8571	98.5449	0	0
	GCF_000682255.1_ASM68225	100	98.25	100	98.007	0	0	100	98.79	98	96.61	100	98.077	100	99.355	100	98.165	97.4667	99.8362	84.3333	98.2921	0	0
	GCF_000682275.1_ASM68227	100	98.167	100	96.082	100	97.309	100	98.79	100	96.593	94	97.96	100	99.423	100	98.624	100	99.8534	99.8571	98.2776	0	0
	GCF_000682295.1_ASM68229	100	98.833	100	97.814	100	95.184	100	97.446	100	97.79	100	98.551	100	99.932	100	98.777	89.2	99.8854	82.5556	97.5387	0	0
	GCF_000682335.1_ASM68233	99	88.898	100	92.253	100	87.615	100	90.323	0	0	100	95.562	70	94.091	100	88.379	99.931	96.9176	74.5714	86.8186	0	0
	GCF_000682375.1_ASM68237	100	98.25	100	98.007	0	0	100	98.79	98	96.526	100	98.09	100	99.355	100	98.165	100	99.8628	90.75	98.2463	0	0
	GCF_000682395.1_ASM68239	93	97.857	100	97.814	100	95.403	100	98.118	98	96.714	100	98.301	100	99.372	100	97.859	100	99.8935	87.1111	98.49	0	0
	GCF_000682415.1_ASM68241	100	98.333	100	97.621	100	95.963	100	98.656	100	96.869	100	97.866	100	99.203	100	98.471	100	99.9212	99.8571	98.6656	0	0
	GCF_000682435.1_ASM68243	100	98.083	100	96.914	0	0	100	97.715	100	98.066	100	97.523	100	99.304	100	98.318	100	99.8493	99.8571	98.5073	100	97.68
	GCF_000682455.1_ASM68245	100	97.667	100	97.814	100	95.332	100	98.118	98	96.714	100	100	100	99.372	100	97.859	100	99.8909	87.375	98.5743	0	0
	GCF_000682475.1_ASM68247	0	0	88	97.809	100	94.894	0	0	0	0	100	97.998	100	99.27	100	98.165	100	99.7991	100	98.4836	0	0
	GCF_000682495.1_ASM68249	100	97.667	100	97.814	100	95.403	100	98.118	98	96.714	100	98.301	100	99.372	100	98.012	100	99.8826	99.8571	98.5449	0	0
	GCF_000682515.1_ASM68251	99	88.397	100	92.671	100	87.332	100	90.188	98	85.272	100	95.654	100	94.25	100	87.768	99.931	96.9236	71.4286	86.5636	0	0
	GCF_000682535.1_ASM68253	100	97.667	100	97.814	100	95.403	100	98.118	100	100	100	98.274	100	99.372	100	97.859	100	99.8935	87.375	98.5743	0	0
	GCF_000682555.1_ASM68255	100	97.667	100	97.814	100	95.403	100	98.118	98	96.714	100	98.301	100	99.355	100	97.859	100	99.8893	87.375	98.5743	0	0
	GCF_000682575.1_ASM68257	100	97.667	100	97.814	100	95.403	100	98.118	98	96.714	100	98.287	100	99.372	100	97.859	100	99.8935	87.375	98.5743	0	0
	GCF_000682595.1_ASM68259	100	97.667	100	97.814	100	95.403	100	98.118	98	96.714	100	98.301	100	99.27	100	97.859	100	99.8822	78.5	98.3127	0	0
	GCF_000682655.1_ASM68265	100	97.667	100	97.782	100	95.403	100	98.118	98	96.714	100	98.287	100	99.372	100	97.859	100	99.8846	87.375	98.5743	0	0
	GCF_000708775.1_ASM70877	100	98.25	100	98.007	0	0	100	98.79	98	96.798	100	98.09	100	99.355	100	97.866	100	99.8662	99.8571	98.3283	0	0
	GCF_000708795.1_ABU310	100	98.25	100	98.007	0	0	100	98.79	98	96.798	100	98.09	100	99.355	100	97.866	100	99.8662	99.8571	98.3283	0	0
	GCF_000722965.1_Acinetobacter_baumannii_Genome_sequencing	0	0	0	0	85	97.091	0	0	0	0	100	98.037	100	99.304	100	98.93	100	99.8773	99.8571	98.7151	0	0
	GCF_000722975.1_Acinetobacter_baumannii_Genome_sequencing	100	98.167	100	97.396	100	97.025	100	99.731	100	97.238	100	98.037	100	99.304	100	98.93	96.6667	99.8814	99.8571	98.7151	0	0
	GCF_000722985.1_Acinetobacter_baumannii_Genome_sequencing	100	97.667	100	97.846	100	95.403	100	98.118	98	96.714	100	98.314	100	99.372	100	97.863	96.6667	99.8872	99.8571	98.5449	0	0
	GCF_000723045.1_Acinetobacter_baumannii_Genome_sequencing	100	97.667	100	97.846	100	95.403	100	98.118	98	96.714	68	98.129	100	99.372	100	98.012	87.8182	99.8979	99.8571	98.5449	0	0
	GCF_000723055.1_Acinetobacter_baumannii_Genome_sequencing	100	97.667	96	97.866	100	95.403	100	98.118	98	96.714	100	98.314	100	99.372	100	98.012	99.5517	99.8838	77.6667	98.4184	0	0
	GCF_000723065.1_Acinetobacter_baumannii_Genome_sequencing	100	97.667	100	97.846	100	95.403	100	98.118	98	96.714	100	98.314	100	99.355	54	97.753	100	99.8935	99.8571	98.5449	0	0
	GCF_000723075.1_Acinetobacter_baumannii_Genome_sequencing	100	97.667	100	97.846	100	95.403	100	98.118	98	96.714	49	97.51	100	99.372	100	98.012	87.3939	99.8979	87.375	98.3161	0	0
	GCF_000723125.1_Acinetobacter_baumannii_Genome_sequencing	100	97.667	100	97.846	100	95.403	100	98.118	98	96.714	100	98.314	100	99.372	100	98.371	100	99.8935	99.8571	98.5449	0	0
	GCF_000723145.1_Acinetobacter_baumannii_Genome_sequencing	100	97.667	100	97.846	100	95.403	100	98.118	98	96.714	100	98.314	100	99.355	54	97.753	100	99.8935	99.8571	98.5449	0	0
	GCF_000731965.1_ASM73196	100	97.667	100	98.168	100	96.246	100	98.118	100	96.777	72	98.107	100	99.321	100	98.012	100	99.8635	99.8571	98.5154	0	0
	GCF_000731975.1_ASM73197	100	100	100	99.936	100	99.929	100	100	100	99.816	92	100	100	99.966	100	99.388	100	100	100	99.9739	100	99.36
	GCF_000734775.1_ASM73477	44	96.762	100	97.846	100	95.403	0	0	0	0	100	98.314	100	99.372	100	97.859	100	99.8935	99.8571	98.5449	0	0
	GCF_000738845.1_ASM73884	100	98.25	100	98.007	0	0	100	98.79	98	96.798	100	98.09	100	99.355	100	97.866	100	99.8662	91.125	98.3866	0	0
	GCF_000750855.1_600_CLC	100	100	100	99.936	100	99.929	100	100	100	99.816	92	100	100	99.966	100	99.388	100	100	100	100	100	99.37
	GCF_000757665.1_ASM75766	0	0	0	0	0	0	0	0	0	0	100	97.734	100	99.423	100	98.777	100	99.8747	99.8571	98.3221	0	0
	GCF_000759395.1_ASM75939	100	98.667	100	97.878	100	92.21	100	97.849	100	97.33	100	98.077	100	99.355	100	98.165	100	99.9235	99.8571	98.2474	0	0
	GCF_000760395.1_ASM76039	100	98.167	100	97.396	100	97.025	100	99.731	100	97.238	100	98.037	100	99.304	100	98.93	100	99.8773	99.8571	98.6779	0	0
	GCF_000760415.1_ASM76041	100	98.167	100	97.396	100	97.025	100	99.731	100	97.238	100	98.037	100	99.304	100	98.93	100	99.8773	99.8571	98.6779	0	0
	GCF_000760435.1_ASM76043	100	98	100	97.171	0	0	100	98.118	98	95.869	99	98.477	100	99.287	100	98.318	100	99.8641	99.8571	98.9904	0	0
	GCF_000760455.1_ASM76045	100	98.167	100	97.396	100	97.025	100	99.731	100	97.238	100	98.037	100	99.304	100	98.93	100	99.8773	99.8571	98.6779	0	0
	GCF_000760475.1_ASM76047	100	98	100	97.171	0	0	100	98.118	98	95.869	100	98.353	100	99.287	100	98.318	100	99.8641	99.8571	98.9904	0	0
	GCF_000763365.1_ASM76336	100	100	100	100	100	100	100	100	100	100	100	100	100	100	100	100	100	100	100	100	100	99.39
	GCF_000766105.1_ASM76610	100	97.667	100	97.846	100	95.403	100	98.118	98	96.714	100	98.314	100	99.372	100	98.012	100	99.8838	99.8571	98.5449	0	0
	GCF_000770785.1_ASM77078	100	97.667	100	97.846	100	95.403	100	98.118	98	96.714	100	98.05	100	99.372	100	98.012	100	99.8935	99.8571	98.5449	0	0
	GCF_000770805.1_ASM77080	100	98.167	100	97.396	100	97.025	100	99.731	100	97.238	100	98.037	100	99.304	0	0	100	99.8773	99.8571	98.7317	0	0
	GCF_000770815.1_ASM77081	100	97.667	100	97.846	100	95.403	100	98.118	98	96.714	100	98.314	100	99.372	100	98.012	100	99.8935	99.8571	98.5449	0	0
	GCF_000770865.1_ASM77086	100	97.667	100	97.846	100	95.403	100	98.118	98	96.714	100	98.314	100	99.372	100	98.012	100	99.8935	99.8571	98.5449	0	0
	GCF_000770885.1_ASM77088	100	97.667	100	97.846	100	95.403	100	98.118	98	96.714	100	98.05	100	99.372	100	98.012	100	99.8935	99.8571	98.5449	0	0
	GCF_000770905.1_ASM77090	100	97.667	100	97.846	100	95.403	100	98.118	98	96.714	100	98.314	100	99.372	100	98.012	100	99.8935	99.8571	98.5193	0	0
	GCF_000775835.1_ASM77583	100	98	100	97.171	0	0	100	98.118	98	95.869	100	98.353	100	99.287	100	98.318	100	99.8641	99.8571	98.9904	0	0
	GCF_000775855.1_ASM77585	100	98	100	97.171	0	0	100	98.118	98	95.869	100	98.353	100	99.287	100	98.318	100	99.8641	99.8571	98.9904	0	0
	GCF_000775875.1_ASM77587	100	98.167	100	97.396	100	97.025	100	99.731	100	97.238	100	98.037	100	99.304	100	98.93	100	99.8773	99.8571	98.6779	0	0
	GCF_000787015.1_ASM78701	0	0	99	78.491	0	0	0	0	0	0	99	90.23	100	91.435	0	0	100	97.1311	96	80.163	0	0
	GCF_000787215.1_ASM78721	100	97.667	100	97.846	100	95.403	100	98.118	98	96.714	100	98.314	100	99.372	100	97.713	100	99.8935	99.8571	98.5449	0	0
	GCF_000787225.1_ASM78722	100	97.667	100	97.846	100	95.403	100	98.118	98	96.714	100	98.314	100	99.372	100	98.012	100	99.8888	99.8571	98.5193	0	0
	GCF_000787235.1_ASM78723	100	97.667	100	97.846	100	95.403	100	98.118	98	96.714	100	98.314	100	99.372	54	97.753	100	99.8935	99.8571	98.5449	0	0
	GCF_000787275.1_ASM78727	100	98.167	100	97.396	100	97.025	100	99.731	100	97.238	100	97.537	100	99.304	100	98.93	100	99.8773	99.8571	98.7317	0	0
	GCF_000787295.1_ASM78729	100	97.667	100	97.846	100	95.403	100	98.118	98	96.714	100	98.314	100	99.372	100	97.706	100	99.8935	99.8571	98.5193	0	0
	GCF_000787315.1_ASM78731	100	97.667	100	97.846	100	95.403	100	98.118	98	96.714	100	98.301	100	99.372	54	97.753	100	99.8935	99.8571	98.5449	0	0
	GCF_000787355.1_ASM78735	100	97.667	100	97.846	100	95.403	100	98.118	98	96.714	100	98.314	100	99.372	100	98.012	100	99.8935	99.8571	98.5449	0	0
	GCF_000805365.1_ASM80536	0	0	0	0	0	0	0	0	0	0	100	87.554	100	93.01	100	80.152	99.8621	96.7261	71	87.776	0	0
	GCF_000805515.1_ASM80551	100	97.667	100	97.846	100	95.403	100	98.118	98	96.714	100	98.314	100	99.22	100	98.012	100	99.8773	99.8571	98.5449	0	0
	GCF_000805525.1_ASM80552	100	97.667	100	97.846	100	95.403	100	98.118	98	96.714	100	98.314	100	99.372	100	98.012	100	99.8935	99.8571	98.5449	0	0
	GCF_000805535.1_ASM80553	51	98.865	67	97.352	0	0	100	98.118	100	97.332	100	98.156	100	99.338	100	98.777	100	99.8898	57.1429	98.0357	99	97.99
	GCF_000805545.1_ASM80554	100	97.667	100	97.846	100	95.403	100	98.118	98	96.714	100	98.314	100	99.372	100	98.012	100	99.8838	92.5714	98.5393	0	0
	GCF_000805595.1_ASM80559	100	97.667	100	97.846	100	95.403	100	98.118	98	96.714	100	98.314	100	99.372	100	98.012	100	99.8838	99.8571	98.5449	0	0
	GCF_000805615.1_ASM80561	100	97.667	100	97.846	100	95.403	100	98.118	98	96.714	100	98.314	100	99.372	100	98.012	100	99.8935	99.8571	98.5449	0	0
	GCF_000805635.1_ASM80563	100	97.667	100	97.846	100	95.403	100	98.118	98	96.714	100	98.314	100	99.372	100	98.012	100	99.8935	99.8571	98.5449	0	0
	GCF_000808765.2_Velvet_assembly_of_Acinetobacter_baumannii_ABUH42783	100	97.667	100	97.846	100	95.403	100	98.118	98	96.714	98	98.282	100	99.372	54	97.753	100	99.8935	77.875	98.7611	0	0
	GCF_000808775.3_Velvet_assembly_of_Acinetobacter_baumannii_ABUH504227	100	97.667	100	97.846	100	95.403	100	98.118	98	96.714	100	98.314	100	99.372	54	97.753	100	99.8935	99.8571	98.5449	0	0
	GCF_000808785.3_Velvet_assembly_of_Acinetobacter_baumannii_ABUH4837	100	97.667	100	97.846	100	95.403	100	98.118	98	96.714	100	98.314	100	99.372	72	98.077	100	99.8909	99.8571	98.5449	0	0
	GCF_000808815.3_Velvet_assembly_of_Acinetobacter_baumannii_ABUH60486	100	97.667	100	97.846	100	95.403	100	98.118	98	96.714	100	98.314	100	99.355	56	98.082	100	99.8909	99.8571	98.5449	0	0
	GCF_000808845.3_Velvet_assembly_of_Acinetobacter_baumannii_ABUH319118	100	97.667	100	97.846	100	95.403	100	98.118	98	96.714	100	98.314	100	99.372	100	98.371	100	99.8935	99.8571	98.5449	0	0
	GCF_000808885.3_Velvet_assembly_of_Acinetobacter_baumannii_ABUH497144	100	97.667	100	97.846	100	95.403	100	98.118	98	96.714	100	98.314	100	99.355	72	98.077	100	99.8909	99.8571	98.5449	0	0
	GCF_000808905.3_Velvet_assembly_of_Acinetobacter_baumannii_ABUH504238	100	97.667	100	97.846	100	95.403	100	98.118	98	96.714	100	98.314	100	99.372	54	97.753	100	99.8935	99.8571	98.5449	0	0
	GCF_000808925.3_Velvet_assembly_of_Acinetobacter_baumannii_ABUH80286	100	97.667	100	97.846	100	95.403	100	98.118	98	96.714	100	98.314	100	99.372	54	97.753	100	99.8935	57.1429	98.7865	0	0
	GCF_000808945.3_Velvet_assembly_of_Acinetobacter_baumannii_ABUH518307	100	97.667	100	97.846	100	95.403	100	98.118	98	96.714	100	98.314	100	99.355	54	97.753	99.7931	99.8935	99.8571	98.5449	0	0
	GCF_000808985.3_Velvet_assembly_of_Acinetobacter_baumannii_ABUH463346	100	97.667	100	97.846	100	95.403	100	98.118	98	96.714	100	98.314	100	99.372	100	98.012	100	99.8935	99.8571	98.5449	0	0
	GCF_000809005.3_Velvet_assembly_of_Acinetobacter_baumannii_ABUH304350	100	97.667	100	97.846	100	95.403	100	98.118	98	96.714	100	98.314	100	99.372	54	97.753	100	99.8935	99.8571	98.5449	0	0
	GCF_000809045.3_Velvet_assembly_of_Acinetobacter_baumannii_ABUH304352	100	97.667	100	97.846	100	95.403	100	98.118	98	96.714	100	98.314	100	99.372	54	97.753	100	99.8935	99.8571	98.5449	0	0
	GCF_000809065.3_Velvet_assembly_of_Acinetobacter_baumannii_ABUH524354	100	97.667	100	97.846	100	95.403	100	98.118	98	96.714	100	98.314	100	99.372	100	98.012	100	99.8935	99.8571	98.5449	0	0
	GCF_000809085.3_Velvet_assembly_of_Acinetobacter_baumannii_ABUH404571	100	97.667	100	97.814	100	95.403	100	98.118	98	97.619	100	98.301	100	99.372	100	97.859	100	99.8935	99.875	98.5743	0	0
	GCF_000809205.3_ASM80920v3	100	97.667	100	97.846	100	95.403	100	98.118	98	96.714	100	98.314	100	99.372	54	97.753	100	99.8935	85.7143	98.6022	0	0
	GCF_000809215.3_ASM80921v3	100	97.667	100	97.846	100	95.403	100	98.118	98	96.714	100	98.314	100	99.372	54	97.753	100	99.8935	85.7143	98.3438	0	0
	GCF_000809225.3_ASM80922v3	100	97.667	100	97.846	100	95.403	100	98.118	98	96.714	100	98.314	100	99.372	54	97.753	100	99.8935	85.7143	98.5449	0	0
	GCF_000809235.3_ASM80923v3	100	97.667	100	97.846	100	95.403	100	98.118	98	96.62	100	98.314	100	99.372	100	98.012	100	99.8827	85.7143	98.5449	0	0
	GCF_000809285.3_ASM80928v3	100	97.667	100	97.846	100	95.403	100	98.118	98	96.714	100	98.314	100	99.372	100	98.077	100	99.8935	85.7143	98.4926	0	0
	GCF_000809305.3_ASM80930v3	100	97.667	100	97.846	100	95.403	100	98.118	98	96.714	100	98.314	100	99.372	54	97.753	100	99.8935	85.7143	98.5449	0	0
	GCF_000809325.3_ASM80932v3	100	97.667	100	97.846	100	95.403	100	98.118	98	96.714	100	98.314	100	99.372	54	97.753	99.7931	99.8935	85.7143	98.5449	0	0
	GCF_000809345.3_ASM80934v3	100	97.667	100	97.846	100	95.403	100	98.118	98	96.714	100	98.314	100	99.372	100	98.077	100	99.8909	85.7143	98.6022	0	0
	GCF_000809365.3_ASM80936v3	100	97.667	100	97.846	100	95.403	100	98.118	98	96.714	100	98.314	100	99.372	54	97.753	100	99.8935	85.7143	98.5449	0	0
	GCF_000809385.3_ASM80938v3	100	97.667	100	97.846	100	95.403	100	98.118	98	96.714	100	98.314	100	99.372	54	97.753	100	99.8935	99.8571	98.5449	0	0
	GCF_000809405.3_ASM80940v3	100	97.667	100	97.846	100	95.403	100	98.118	98	96.62	100	98.314	100	99.372	100	98.012	100	99.8827	87.375	98.2745	0	0
	GCF_000809425.3_ASM80942v3	100	97.667	100	97.846	100	95.403	100	98.118	98	96.62	100	98.314	100	99.372	100	98.012	100	99.8827	99.8571	98.5449	0	0
	GCF_000809445.3_ASM80944v3	100	97.667	100	97.846	100	95.403	100	98.118	98	96.714	100	98.314	100	99.372	72	98.077	100	99.8909	99.8571	98.5449	0	0
	GCF_000809465.3_ASM80946v3	100	97.667	100	97.846	100	95.403	100	98.118	98	96.714	100	98.314	100	99.372	54	97.753	99.8276	99.8935	99.8571	98.5449	0	0
	GCF_000809485.3_ASM80948v3	100	97.667	100	97.846	100	95.403	100	98.118	98	96.714	100	98.314	100	99.372	54	97.753	100	99.8935	85.71	98.6022	0	0
	GCF_000809505.3_ASM80950v3	100	98.167	100	97.107	0	0	100	98.522	98	96.526	100	98.261	100	99.389	100	98.624	100	99.9194	85.71	98.898	0	0
	GCF_000809525.3_ASM80952v3	100	97.667	100	97.846	100	95.403	100	98.118	98	96.714	100	98.314	100	99.372	54	97.753	100	99.8935	99.8571	98.5449	0	0
	GCF_000809545.3_ASM80954v3	100	97.667	100	97.846	100	95.403	100	98.118	98	96.714	100	98.314	100	99.372	54	97.753	99.7931	99.8935	85.71	98.6022	0	0
	GCF_000809565.3_ASM80956v3	100	97.667	100	97.846	100	95.403	100	98.118	98	96.714	100	98.314	100	99.372	54	97.753	99.7931	99.8935	99.8571	98.5449	0	0
	GCF_000809585.3_ASM80958v3	98	97.532	100	97.846	100	95.403	100	98.118	98	96.714	100	98.314	100	99.372	54	97.753	100	99.8935	99.8571	98.5449	0	0
	GCF_000809605.3_ASM80960v3	100	97.667	100	97.846	100	95.403	100	98.118	98	96.714	100	98.314	100	99.372	51	98.214	100	99.8935	99.8571	98.5449	0	0
	GCF_000809625.3_ASM80962v3	100	97.667	100	97.846	100	95.403	100	98.118	98	96.714	100	98.314	100	99.372	51	98.214	100	99.8935	99.8571	98.5449	0	0
	GCF_000809645.3_ASM80964v3	100	97.667	100	97.846	100	95.403	100	98.118	98	96.714	100	98.314	100	99.372	51	98.214	100	99.8935	85.71	98.6022	0	0
	GCF_000809665.3_ASM80966v3	98	97.532	100	97.846	100	95.403	100	98.118	98	96.714	100	98.314	100	99.372	54	97.753	100	99.8935	85.71	98.6022	0	0
	GCF_000809685.3_ASM80968v3	100	97.667	100	97.846	100	95.403	100	98.118	98	96.714	100	98.314	100	99.372	54	97.753	100	99.8935	99.8571	98.5449	0	0
	GCF_000809705.3_ASM80970v3	100	97.667	100	97.846	100	95.403	100	98.118	98	96.714	100	98.314	100	99.372	54	97.753	100	99.8935	99.2857	98.535	0	0
	GCF_000809725.3_ASM80972v3	100	97.667	100	97.846	100	95.403	100	98.118	98	96.62	100	98.314	100	99.372	54	97.753	100	99.8935	85.71	98.6022	0	0
	GCF_000809745.3_ASM80974v3	100	97.667	100	97.846	100	95.403	100	98.118	98	96.714	100	98.314	100	99.372	54	97.753	100	99.8935	99.8571	98.5449	0	0
	GCF_000809765.3_ASM80976v3	100	97.667	100	97.846	100	95.403	100	98.118	98	96.714	100	98.314	100	99.372	54	97.753	100	99.8935	99.8571	98.5449	0	0
	GCF_000809785.3_ASM80978v3	100	97.667	100	97.846	100	95.403	100	98.118	98	96.714	100	98.314	100	99.372	54	97.753	100	99.8935	99.8571	98.5449	0	0
	GCF_000809805.3_ASM80980v3	100	97.667	100	97.846	100	95.403	100	97.984	98	96.714	100	98.314	100	99.372	100	98.077	100	99.888	87.375	98.2426	0	0
	GCF_000809825.3_ASM80982v3	100	97.667	100	97.846	100	95.403	100	97.984	98	96.714	100	98.314	100	99.372	100	98.077	100	99.888	89.5	98.3422	0	0
	GCF_000809845.3_ASM80984v3	100	98.083	100	98.071	100	95.397	100	97.849	98	96.244	100	97.734	100	99.406	100	98.777	100	99.8747	99.8571	98.3483	0	0
	GCF_000809865.3_ASM80986v3	100	98.083	100	98.071	100	95.397	100	97.849	98	96.244	100	97.734	100	99.406	100	98.777	99.7586	99.8747	85.71	98.3428	0	0
	GCF_000809885.2_ASM80988v3	100	98.459	100	97.846	100	95.403	100	98.118	98	96.62	100	98.314	100	99.372	54	97.753	100	99.8935	99.8571	98.5449	0	0
	GCF_000809905.3_ASM80990v3	100	98.083	100	98.039	100	95.397	100	97.849	98	96.244	100	97.734	100	99.406	100	98.777	100	99.8747	99.8571	98.3483	0	0
	GCF_000809925.3_ASM80992v3	0	0	0	0	0	0	0	0	66	95.81	100	97.708	100	99.712	100	98.624	100	99.9867	96.1429	99.252	0	0
	GCF_000809945.1_ASM80994v3	100	97.667	100	97.846	100	95.403	100	98.118	98	96.62	100	98.314	100	99.372	100	98.012	99.9655	99.8825	99.8571	98.5449	0	0
	GCF_000809965.3_ASM80996v3	0	0	0	0	0	0	0	0	66	95.81	100	97.708	100	99.712	100	98.624	100	99.9833	85.5714	99.15	0	0
	GCF_000809985.3_ASM80998v3	100	97.667	100	97.846	100	95.403	100	98.118	98	96.62	100	98.314	100	99.372	54	97.753	100	99.8935	95	98.6882	0	0
	GCF_000810005.3_ASM81000v3	0	0	0	0	0	0	0	0	66	95.81	100	97.708	100	99.712	100	98.624	100	99.9867	87.25	99.1439	0	0
	GCF_000810025.3_ASM81002v3	100	97.667	100	97.846	100	95.403	100	98.118	98	96.62	100	98.314	100	99.372	100	98.012	99.7931	99.8827	73.8333	98.858	0	0
	GCF_000810045.3_ASM81004v3	100	97.667	100	97.846	100	95.403	100	98.118	98	96.62	100	98.314	100	99.372	100	98.012	100	99.8779	71.42	98.6694	0	0
	GCF_000810065.3_ASM81006v3	100	97.667	100	97.846	100	95.403	100	98.118	98	96.62	88	98.184	100	99.372	100	98.012	100	99.8779	92.5	98.7115	0	0
	GCF_000810085.3_ASM81008v3	100	97.667	100	97.846	100	95.403	100	98.118	98	96.62	100	98.314	100	99.372	100	98.012	100	99.8827	85.71	98.6022	0	0
	GCF_000810125.3_ASM81012v3	100	97.667	100	97.846	100	95.403	100	98.118	98	96.62	99	98.31	100	99.355	100	98.077	100	99.8909	99.8571	98.5449	0	0
	GCF_000810145.3_ASM81014v3	100	97.667	100	97.846	100	95.403	100	98.118	98	96.714	100	98.314	100	99.372	54	97.753	100	99.8935	99.8571	98.5449	0	0
	GCF_000810165.3_ASM81016v3	100	97.667	100	97.846	100	95.403	100	98.118	98	96.714	100	98.314	100	99.372	54	97.753	100	99.8935	85.7143	98.3106	0	0
	GCF_000810185.3_ASM81018v3	100	97.667	100	97.846	100	95.403	100	98.118	98	96.714	100	98.314	100	99.372	54	97.753	99.7586	99.8935	87.375	98.2961	0	0
	GCF_000810205.3_Velvet_assembly_of_Acinetobacter_baumannii_UH514_287	100	97.667	100	97.846	100	95.403	100	98.118	90	96.629	100	98.314	100	99.355	47	98.371	100	99.8909	84	98.2128	0	0
	GCF_000810245.3_ASM81024v3	100	97.667	100	97.846	100	95.403	100	98.118	98	96.714	100	98.314	100	99.372	100	98.371	100	99.8935	99.8571	98.5449	0	0
	GCF_000810265.3_ASM81026v3	100	97.667	100	97.846	100	95.403	100	98.118	98	96.714	100	98.314	100	99.372	100	98.371	100	99.8935	99.8571	98.5449	0	0
	GCF_000810285.3_ASM81028v3	100	97.667	100	97.846	100	95.403	100	98.118	98	96.714	100	98.314	100	99.372	100	98.371	100	99.8935	96	98.4907	0	0
	GCF_000810305.3_ASM81030v3	100	97.667	100	97.814	100	95.403	100	98.118	98	96.62	100	98.314	100	99.355	100	98.012	100	99.873	85.71	98.5865	0	0
	GCF_000810325.3_ASM81032v3	100	97.667	100	97.814	100	95.403	100	98.118	98	96.62	100	98.314	100	99.355	100	98.012	100	99.8827	87.5	98.715	0	0
	GCF_000810345.3_ASM81034v3	100	97.667	100	97.814	100	95.403	100	98.118	98	96.62	100	98.314	100	99.355	100	98.012	100	99.8827	99.2857	98.5314	0	0
	GCF_000810365.3_ASM81036v3	100	97.667	100	97.846	100	95.403	100	98.118	98	96.714	100	98.314	100	99.321	100	98.012	99.7586	99.8901	99.8571	98.5449	0	0
	GCF_000810385.3_ASM81038v3	100	97.667	100	97.846	100	95.403	100	97.984	98	96.62	100	98.314	100	99.355	54	97.753	100	99.8935	99.8571	98.5449	0	0
	GCF_000810405.3_ASM81040v3	100	97.667	100	97.846	100	95.403	100	98.118	98	96.62	100	98.314	100	99.372	54	97.753	100	99.8935	99.8571	98.5449	0	0
	GCF_000810425.3_ASM81042v3	100	97.667	100	97.846	100	95.403	100	98.118	98	96.714	100	98.314	100	99.372	100	98.012	100	99.8901	85.71	98.6022	0	0
	GCF_000810445.3_ASM81044v3	100	97.667	100	97.846	100	95.403	100	98.118	98	96.714	100	98.314	100	99.372	54	97.753	100	99.8935	99.8571	98.5449	0	0
	GCF_000810465.3_ASM81046v3	100	97.667	100	97.846	100	95.403	100	98.118	98	96.714	100	98.314	100	99.372	65	98.104	100	99.8909	99.8571	98.5449	0	0
	GCF_000810485.3_ASM81048v3	100	97.667	100	97.846	100	95.403	100	98.118	90	96.629	100	98.314	100	99.355	72	98.077	100	99.8909	99.8571	98.5449	0	0
	GCF_000810505.3_ASM81050v3	100	97.667	100	97.846	100	95.403	100	98.118	98	96.714	100	98.314	100	99.372	54	97.753	100	99.8935	99.8571	98.5449	0	0
	GCF_000810525.3_ASM81052v3	100	97.667	100	97.846	100	95.403	100	98.118	98	96.714	100	98.314	100	99.372	54	97.753	100	99.8935	99.8571	98.5449	0	0
	GCF_000810545.3_ASM81054v3	100	97.667	100	97.846	100	95.403	100	98.118	98	96.714	100	98.314	100	99.372	54	97.753	100	99.8935	99.8571	98.5449	0	0
	GCF_000810565.3_ASM81056v3	100	97.667	100	97.846	100	95.403	100	98.118	98	96.714	100	98.314	100	99.372	54	97.753	100	99.8935	99.8571	98.5449	0	0
	GCF_000810585.3_ASM81058v3	100	97.667	100	97.846	100	95.403	100	98.118	98	96.714	100	98.314	100	99.372	100	97.859	100	99.8909	99.8571	98.5449	0	0
	GCF_000810605.3_ASM81060v3	100	97.667	100	97.846	100	95.403	100	98.118	98	96.62	88	98.184	100	99.372	100	98.012	100	99.8827	99.8571	98.5449	0	0
	GCF_000810625.2_ASM81062v3	100	97.667	100	97.814	100	95.403	100	98.118	98	96.526	100	98.314	100	99.372	100	98.012	96.7333	99.8937	77.4444	98.2509	0	0
	GCF_000810645.3_ASM81064v3	100	97.667	100	97.846	100	95.403	100	98.118	58	96.998	100	98.314	100	99.372	54	97.753	100	99.8935	85.4286	98.4174	0	0
	GCF_000810665.3_ASM81066v3	100	97.667	100	97.846	100	95.403	100	98.118	98	96.714	100	98.314	100	99.372	54	97.753	100	99.8935	84.4286	98.2889	0	0
	GCF_000810685.3_ASM81068v3	100	97.667	100	97.814	100	95.403	100	98.118	98	96.526	100	98.314	100	99.372	100	98.012	100	99.8901	99.8571	98.5449	0	0
	GCF_000810725.3_ASM81072v3	100	97.667	100	97.846	100	95.403	100	98.118	98	96.714	100	98.314	100	99.372	54	97.753	100	99.8935	99.8571	98.5449	0	0
	GCF_000810745.3_ASM81074v3	98	97.532	100	97.846	100	95.403	100	98.118	98	96.714	100	98.314	100	99.372	54	97.753	100	99.8935	99.8571	98.5449	0	0
	GCF_000810765.3_ASM81076v3	100	97.667	100	97.814	100	95.403	100	98.118	98	96.526	100	98.314	100	99.372	51	98.214	100	99.8901	99.8571	98.5449	0	0
	GCF_000810825.3_ASM81082v3	100	97.667	100	97.846	100	95.403	100	98.118	98	96.714	100	98.314	100	99.355	72	98.077	100	99.8909	99.8571	98.5449	0	0
	GCF_000810835.3_ASM81083v3	98	97.453	100	97.846	100	95.403	100	98.118	98	96.714	100	98.314	100	99.372	54	97.753	100	99.8935	99.8571	98.5449	0	0
	GCF_000810865.3_ASM81086v3	100	97.667	100	97.846	100	95.403	100	98.118	98	96.714	100	98.314	100	99.372	54	97.753	100	99.8935	99.8571	98.5449	0	0
	GCF_000810875.3_ASM81087v3	100	97.667	100	97.846	100	95.403	100	98.118	98	96.714	89	98.185	100	99.372	54	97.753	100	99.8935	99.8571	98.5449	0	0
	GCF_000810905.3_ASM81090v3	100	97.667	100	97.846	100	95.403	100	98.118	98	96.714	100	98.314	100	99.355	100	98.077	100	99.8909	99.8571	98.5449	0	0
	GCF_000810915.3_ASM81091v3	100	97.667	100	97.846	100	95.403	100	98.118	98	96.714	100	98.314	100	99.355	100	98.077	100	99.8909	93.1429	98.5717	0	0
	GCF_000810935.3_ASM81093v3	100	97.667	100	97.846	100	95.403	100	98.118	98	96.526	100	98.314	100	99.372	100	98.012	100	99.8827	99	98.5323	0	0
	GCF_000810945.3_ASM81094v3	100	97.667	100	97.846	100	95.403	100	98.118	98	96.714	100	98.314	100	99.355	100	98.077	100	99.8909	99.8571	98.5449	0	0
	GCF_000810985.3_ASM81098v3	100	97.667	100	97.846	100	95.403	100	97.984	98	96.714	100	98.314	100	99.372	100	98.012	100	99.8935	77.625	98.4189	0	0
	GCF_000810995.3_ASM81099v3	100	98.25	100	97.975	0	0	60	98.652	98	95.117	94	98.156	100	99.525	100	98.777	100	99.8702	99.8571	99.0594	0	0
	GCF_000811005.3_ASM81100v3	100	97.667	100	97.846	100	95.403	100	98.118	98	96.62	100	98.314	100	99.372	100	98.012	100	99.8827	99.8571	98.5449	0	0
	GCF_000811015.3_ASM81101v3	100	97.667	100	97.814	100	95.403	100	98.118	98	96.714	100	98.301	100	99.372	100	97.859	100	99.8935	87.375	98.5743	0	0
	GCF_000811065.3_ASM81106v3	100	97.667	100	97.846	100	95.403	100	97.984	98	96.714	100	98.314	100	99.372	100	98.012	100	99.8935	99.8571	98.5449	0	0
	GCF_000811085.3_ASM81108v3	100	97.667	100	97.814	100	95.403	100	98.118	98	96.714	100	98.301	100	99.372	100	97.859	100	99.8935	87.375	98.5743	0	0
	GCF_000811105.3_ASM81110v3	98	97.532	100	97.846	100	95.403	100	98.118	98	96.714	100	98.314	100	99.372	54	97.753	100	99.8935	99.8571	98.5449	0	0
	GCF_000811145.3_ASM81114v3	100	97.667	100	97.846	100	95.403	100	98.118	98	96.714	100	98.314	100	99.372	54	97.753	100	99.8935	99.8571	98.5449	0	0
	GCF_000811165.3_ASM81116v3	100	97.667	100	97.846	100	95.403	100	98.118	98	96.714	100	98.314	100	99.372	100	98.077	100	99.8935	99.8571	98.4926	0	0
	GCF_000811185.3_ASM81118v3	98	97.532	100	97.846	100	95.403	100	98.118	98	96.714	100	98.314	100	99.372	54	97.753	100	99.8935	85.71	98.6022	0	0
	GCF_000811205.3_ASM81120v3	100	97.667	100	97.846	100	95.403	100	98.118	98	96.714	100	98.314	100	99.372	100	98.012	100	99.8935	99.8571	98.5449	0	0
	GCF_000811225.3_ASM81122v3	100	97.667	100	97.846	100	95.403	100	98.118	98	96.714	100	98.314	100	99.372	54	97.753	100	99.8935	85.71	98.6022	0	0
	GCF_000811245.3_ASM81124v3	100	97.667	100	97.846	100	95.403	100	98.118	98	96.714	99	98.299	100	99.372	54	97.753	100	99.8935	99.8571	98.5449	0	0
	GCF_000811265.3_ASM81126v3	100	97.667	100	97.846	100	95.403	100	98.118	98	96.62	100	98.314	100	99.372	100	98.012	100	99.8827	99.8571	98.5449	0	0
	GCF_000811285.3_ASM81128v3	100	97.667	100	97.846	100	95.403	100	98.118	98	96.62	100	98.314	100	99.355	100	98.012	100	99.8909	85.71	98.6022	0	0
	GCF_000811305.3_ASM81130v3	100	97.667	100	97.846	100	95.403	100	98.118	98	96.714	100	98.314	100	99.372	100	98.012	100	99.8935	99.8571	98.5449	0	0
	GCF_000811325.3_ASM81132v3	100	97.667	100	97.846	100	95.403	100	98.118	98	96.62	100	98.314	100	99.355	100	98.012	100	99.8909	99.8571	98.5449	0	0
	GCF_000811345.3_ASM81134v3	100	97.667	100	97.846	100	95.403	100	98.118	98	96.714	100	98.314	100	99.372	100	98.012	99.7931	99.8935	99.8571	98.5449	0	0
	GCF_000811365.3_ASM81136v3	100	97.667	100	97.846	100	95.403	100	98.118	98	96.714	100	98.314	100	99.372	100	98.012	99.7586	99.8935	99.8571	98.5449	0	0
	GCF_000811405.3_ASM81140v3	100	97.667	100	97.846	100	95.403	100	98.118	98	96.526	100	98.314	100	99.372	100	98.077	99.7586	99.8909	97	98.6753	0	0
	GCF_000811485.3_ASM81148v3	100	97.667	100	97.846	100	95.403	100	98.118	98	96.714	100	98.314	100	99.372	54	97.753	100	99.8935	97	98.6597	0	0
	GCF_000811505.3_ASM81150v3	100	97.667	100	97.846	100	95.403	100	98.118	98	96.714	100	98.314	100	99.372	54	97.753	100	99.8935	85.71	98.6022	0	0
	GCF_000811525.3_ASM81152v3	100	97.667	100	97.846	100	95.403	100	98.118	98	96.62	100	98.314	100	99.372	100	98.012	100	99.8827	99.8571	98.5449	0	0
	GCF_000811545.3_ASM81154v3	100	97.667	100	97.846	100	95.403	100	98.118	98	96.62	100	98.314	100	99.372	100	98.012	96.6	99.8866	92.3333	98.6185	0	0
	GCF_000811565.3_ASM81156v3	100	98.459	100	97.846	100	95.403	100	98.118	98	96.62	100	98.314	100	99.372	54	97.753	100	99.8935	85.71	98.6022	0	0
	GCF_000811585.3_ASM81158v3	100	97.667	100	97.846	100	95.403	100	98.118	98	96.62	100	98.314	100	99.372	100	98.012	100	99.8779	85.71	98.7865	0	0
	GCF_000811605.3_ASM81160v3	57	97.063	100	97.846	100	95.403	100	98.118	98	96.62	100	98.314	100	99.372	100	98.012	100	99.8935	97.8333	98.6082	0	0
	GCF_000811625.3_ASM81162v3	100	97.667	100	97.846	100	95.403	100	98.118	98	96.62	100	98.314	100	99.372	100	98.012	100	99.8779	85.71	98.6022	0	0
	GCF_000811645.3_ASM81164v3	62	97.294	100	97.846	100	95.403	100	98.118	98	96.62	100	98.314	100	99.372	100	98.371	99.931	99.8935	99.8571	98.5449	0	0
	GCF_000811665.3_ASM81166v3	100	97.667	100	97.846	100	95.403	100	98.118	98	96.62	100	98.314	100	99.372	100	98.012	100	99.8779	85.71	98.6585	0	0
	GCF_000811685.3_ASM81168v3	100	97.667	100	97.846	100	95.403	100	98.118	98	96.62	100	98.314	100	99.372	100	98.012	100	99.8779	99.8571	98.5449	0	0
	GCF_000811705.3_ASM81170v3	100	97.667	100	97.846	100	95.403	100	98.118	98	96.62	100	98.314	100	99.372	100	98.012	99.9655	99.8825	99.8571	98.5449	0	0
	GCF_000811725.3_ASM81172v3	100	97.667	100	97.846	100	95.403	100	98.118	98	96.62	100	98.314	100	99.372	100	98.012	99.8276	99.8825	99.8571	98.5449	0	0
	GCF_000811745.3_ASM81174v3	73	100	100	97.846	100	95.403	100	98.118	98	96.62	100	98.314	100	99.372	54	97.753	100	99.8935	99.8571	98.5449	0	0
	GCF_000811765.3_ASM81176v3	100	98.459	100	97.846	100	95.403	100	98.118	98	96.62	100	98.314	100	99.372	54	97.753	100	99.8935	85.71	98.6022	0	0
	GCF_000811785.3_ASM81178v3	100	97.667	100	97.846	100	95.403	100	98.118	98	96.62	100	98.314	100	99.372	100	98.012	100	99.8779	85.71	98.6022	0	0
	GCF_000811805.3_ASM81180v3	0	0	88	97.773	100	94.894	0	0	0	0	100	98.011	100	99.287	100	98.318	100	99.7991	85.71	98.4685	0	0
	GCF_000811825.3_ASM81182v3	100	97.667	100	97.846	100	95.403	100	98.118	98	96.62	100	98.314	100	99.372	100	98.012	100	99.8827	99.8571	98.5449	0	0
	GCF_000811865.3_ASM81186v3	100	97.667	100	97.846	100	95.403	100	98.118	98	96.62	100	98.314	100	99.372	54	97.753	100	99.8935	99.8571	98.5187	0	0
	GCF_000811885.3_ASM81188v3	0	0	0	0	0	0	0	0	66	95.81	100	97.708	100	99.712	100	98.624	100	99.9867	87.25	99.1439	0	0
	GCF_000811905.3_ASM81190v3	100	97.667	100	97.846	100	95.403	100	98.118	98	96.714	100	98.314	100	99.355	100	98.077	100	99.8909	99.8571	98.5449	0	0
	GCF_000811925.3_ASM81192v3	100	97.667	100	97.846	100	95.403	100	98.118	98	96.62	100	98.314	100	99.372	54	97.753	100	99.8935	85.71	98.5717	0	0
	GCF_000811945.3_ASM81194v3	100	97.667	100	97.846	100	95.403	100	98.118	98	96.714	100	98.314	100	99.372	72	98.077	100	99.8909	99.8571	98.5449	0	0
	GCF_000835995.1_ASM83599	100	98.167	100	97.396	100	97.025	100	99.731	100	97.238	100	98.037	100	99.304	100	98.93	100	99.8773	99.8571	98.6779	0	0
	GCF_000836075.1_ASM83607	100	98	100	97.171	0	0	100	98.118	98	95.869	100	98.353	100	99.287	100	98.318	100	99.8641	99.8571	98.9904	0	0
	GCF_000876055.1_ASM87605	100	98.167	100	97.396	100	97.025	100	99.731	100	97.238	100	98.037	100	99.304	100	98.93	100	99.8773	99.8571	98.6779	0	0
	GCF_000876075.1_ASM87607	0	0	99	78.48	0	0	0	0	0	0	100	98.169	100	99.338	100	98.777	100	99.8782	75.25	97.7662	0	0
	GCF_000876095.1_ASM87609	100	98	100	97.171	0	0	100	98.118	98	95.869	100	98.34	100	99.287	100	98.318	100	99.8641	99.8571	98.9904	0	0
	GCF_000931755.1_ASM93175	100	98	100	97.139	0	0	100	98.118	98	95.869	100	98.353	100	99.287	100	98.318	100	99.8664	99.875	98.716	0	0
	GCF_000939395.2_ASM93939v2	100	97.667	100	97.846	100	95.403	100	98.118	98	96.62	100	98.314	100	99.372	54	97.753	100	99.8935	99.8571	98.5449	0	0
	GCF_000939405.2_ASM93940v2	100	97.667	100	97.846	100	95.403	100	98.118	98	96.62	100	98.314	100	99.372	54	97.753	100	99.8935	99.8571	98.5449	0	0
	GCF_000939425.2_ASM93942v2	100	97.667	100	97.846	100	95.403	100	98.118	98	96.62	100	98.314	100	99.372	54	97.753	100	99.8935	99.8571	98.5449	0	0
	GCF_000939475.2_ASM93947v2	100	97.667	100	97.846	100	95.403	100	98.118	98	96.62	100	98.314	100	99.372	54	97.753	100	99.8935	99.8571	98.5449	0	0
	GCF_000939485.2_ASM93948v2	100	97.667	100	97.814	100	95.403	100	98.118	94	96.559	100	98.301	100	99.372	100	97.859	100	99.8935	87.375	98.5743	0	0
	GCF_000939495.2_ASM93949v2	100	97.667	100	97.846	100	95.403	100	98.118	98	96.62	100	98.314	100	99.372	54	97.753	100	99.8935	99.8571	98.5449	0	0
	GCF_000939535.2_ASM93953v2	100	97.667	100	97.846	100	95.403	100	98.118	98	96.62	100	98.314	100	99.372	54	97.753	100	99.8935	99.8571	98.5449	0	0
	GCF_000939555.2_ASM93955v2	100	97.667	100	97.846	100	95.403	100	98.118	98	96.62	100	98.314	100	99.372	54	97.753	100	99.8935	99.8571	98.5449	0	0
	GCF_000939565.2_ASM93956v2	100	97.667	100	97.846	100	95.403	100	98.118	98	96.62	100	98.314	100	99.372	54	97.753	100	99.8935	99.8571	98.5449	0	0
	GCF_000939575.2_ASM93957v2	100	97.667	100	97.846	100	95.403	100	98.118	98	96.62	100	98.314	100	99.372	54	97.753	100	99.8935	99.8571	98.5449	0	0
	GCF_000939615.2_ASM93961v2	100	97.667	100	97.846	100	95.403	100	98.118	98	96.62	100	98.314	100	99.372	54	97.753	100	99.8935	99.8571	98.5449	0	0
	GCF_000939635.2_ASM93963v2	100	97.667	100	97.846	100	95.403	100	98.118	98	96.62	100	98.314	100	99.372	54	97.753	100	99.8935	99.8571	98.5449	0	0
	GCF_000949035.2_ASM94903v2	100	97.667	100	97.846	100	95.403	100	98.118	98	96.714	100	98.314	100	99.355	72	98.077	100	99.8909	99.8571	98.5449	0	0
	GCF_000949045.2_ASM94904v2	100	97.667	100	97.846	100	95.403	100	98.118	98	96.62	100	98.314	100	99.372	100	98.012	100	99.8827	99.8571	98.5284	0	0
	GCF_000949055.2_ASM94905v2	100	97.667	100	97.846	100	95.403	100	98.118	98	96.62	100	98.314	100	99.355	72	98.077	100	99.8909	99.8571	98.5449	0	0
	GCF_000949065.2_ASM94906v2	100	97.667	100	97.846	100	95.403	100	98.118	98	96.62	100	98.314	100	99.372	100	98.012	100	99.8827	99.8571	98.5449	0	0
	GCF_000949115.2_ASM94911v2	100	97.667	100	97.846	100	95.403	100	98.118	98	96.62	100	98.314	100	99.372	100	98.012	100	99.8827	99.8571	98.5449	0	0
	GCF_000949165.2_ASM94916v2	100	98.25	100	97.975	0	0	100	98.79	98	95.117	94	98.044	100	99.525	100	98.777	100	99.8702	99.8571	99.0594	0	0
	GCF_000949175.2_ASM94917v2	98	97.453	100	97.846	100	95.403	100	98.118	98	96.714	100	98.314	100	99.372	100	98.371	100	99.8935	92.2857	98.6389	0	0
	GCF_000949185.2_ASM94918v2	100	98.25	100	97.975	0	0	100	98.79	98	95.117	94	98.044	100	99.525	100	98.777	100	99.8702	75.4286	99.2923	0	0
	GCF_000949195.2_ASM94919v2	100	97.667	100	97.846	100	95.403	100	98.118	90	96.629	100	98.314	100	99.355	100	98.077	100	99.8909	99.8571	98.5449	0	0
	GCF_000951165.1_ASM95116	100	97.667	100	97.846	100	95.403	100	98.118	33	97.458	100	98.314	100	99.372	100	97.121	100	99.8935	99.8571	98.5193	0	0
	GCF_000966305.1_ASM96630	100	96.667	100	98.039	0	0	100	98.656	98	97.183	100	98.09	100	99.338	100	97.565	100	99.8944	99.8571	98.3596	0	0
	GCF_000966505.1_ASM96650	100	97.583	100	97.878	0	0	100	95.705	98	95.587	100	98.446	100	99.406	100	98.165	100	99.854	87.375	98.6126	0	0
	GCF_000966515.1_ASM96651	100	97.583	100	97.846	100	95.403	100	98.118	98	96.714	100	98.05	100	99.372	100	98.012	100	99.8935	92.5714	98.5383	0	0
	GCF_000969285.1_ASM96928	100	97.667	77	97.693	100	95.403	100	98.118	98	96.714	100	98.314	100	99.372	100	98.012	100	99.8838	92.7143	98.5401	0	0
	GCF_000969295.1_ASM96929	100	97.667	100	97.846	100	95.403	100	98.118	98	96.714	100	98.314	100	99.372	100	98.012	100	99.8935	92.4286	98.5379	0	0
	GCF_000969365.1_ASM96936	100	97.667	100	97.846	100	95.403	100	98.118	98	96.714	100	98.314	100	99.372	100	98.012	100	99.8935	87.75	98.5151	0	0
	GCF_000969465.1_ASM96946	100	97.667	100	97.846	100	95.403	100	98.118	98	96.714	100	98.314	100	99.372	100	98.012	100	99.8935	92.5714	98.5387	0	0
	GCF_000969485.1_ASM96948	51	98.865	99	78.473	0	0	100	98.118	100	97.332	100	98.116	100	99.321	100	98.165	100	99.868	80.125	98.291	99	98.01
	GCF_000972525.1_ASM97252	0	0	88	97.809	100	94.894	0	0	0	0	100	98.011	100	99.287	100	98.318	100	99.7991	100	98.4836	0	0
	GCF_000972625.1_ASM97262	0	0	88	97.809	100	94.894	0	0	0	0	100	98.011	100	99.287	100	98.318	100	99.7991	100	98.4836	0	0
	GCF_000988155.1_ASM98815	100	97.917	100	98.104	0	0	100	97.849	98	97.559	100	97.853	100	99.169	100	98.471	100	99.884	99.8571	98.3746	0	0
	GCF_001007685.1_ASM100768	92	81.12	99	80.285	0	0	0	0	0	0	100	98.156	100	99.169	100	98.777	100	99.8819	99.8571	98.5097	99	98.87
	GCF_001007705.1_ASM100770	100	96.5	100	97.653	0	0	100	97.984	98	97.089	100	98.169	100	99.169	100	98.777	100	99.8819	99.8571	98.5423	99	98.89
	GCF_001007725.1_ASM100772	100	96.5	100	97.653	0	0	100	97.984	98	96.995	100	98.169	100	99.169	100	98.777	100	99.8755	99.8571	98.5423	99	98.89
	GCF_001007745.1_ASM100774	100	96.5	100	97.653	0	0	100	97.984	64	96.978	100	98.169	100	99.169	100	98.777	100	99.8819	99.8571	98.5423	99	98.89
	GCF_001007765.1_ASM100776	100	96.5	100	97.653	0	0	100	97.984	98	96.995	100	98.169	100	99.169	100	98.777	100	99.8819	99.2857	98.5246	99	98.89
	GCF_001007775.1_ASM100777	100	96.5	100	97.653	0	0	100	97.984	98	96.901	100	98.169	89	99.086	64	98.558	100	99.8721	99.8571	98.5423	99	98.89
	GCF_001007815.1_ASM100781	100	96.5	100	97.653	0	0	100	97.984	98	96.995	78	97.893	100	99.169	100	98.777	100	99.8819	99.8571	98.5423	99	98.87
	GCF_001008125.1_ASM100812	100	97.667	100	97.846	100	95.403	100	98.118	98	96.714	100	98.314	100	99.372	100	98.012	96.5	99.8815	99.8571	98.5449	0	0
	GCF_001027885.1_gdodcwi07_v01	100	97.667	100	97.846	100	95.403	100	98.118	98	96.714	100	98.314	100	99.372	100	98.012	100	99.8901	99.8571	98.5449	0	0
	GCF_001028305.1_gdodcwi04_v01	100	100	100	99.936	100	99.929	100	100	100	99.54	92	100	100	99.966	100	99.388	100	100	100	100	100	99.37
	GCF_001028325.1_gdodcwi02_v01	100	100	100	99.904	100	99.929	100	100	100	99.908	100	100	100	99.966	100	99.847	100	99.9889	100	100	100	99.39
	GCF_001028335.1_gdodcwi03_v01	100	100	100	99.936	100	99.929	100	100	100	99.816	92	100	100	99.966	100	99.388	100	100	100	100	100	99.37
	GCF_001028385.1_gdodcwi01_v01	100	100	100	99.936	100	99.929	100	100	100	99.816	92	100	100	99.966	100	99.388	100	100	100	100	100	99.37
	GCF_001052015.1_ASM105201	100	97.667	100	97.846	100	95.403	100	98.118	98	96.62	100	98.314	100	99.372	54	97.753	100	99.8935	99.8571	98.5449	0	0
	GCF_001052325.1_ASM105232	100	97.667	100	97.846	100	95.403	100	98.118	98	96.62	100	98.314	100	99.372	54	97.753	100	99.8935	99.8571	98.5449	0	0
	GCF_001052675.1_ASM105267	100	97.667	100	97.846	100	95.403	100	98.118	98	96.62	100	98.314	100	99.372	54	97.753	100	99.8935	99.8571	98.5449	0	0
	GCF_001053695.1_ASM105369	100	97.667	100	97.846	100	95.403	100	98.118	98	96.62	100	98.314	100	99.372	54	97.753	100	99.8935	99.8571	98.5449	0	0
	GCF_001053755.1_ASM105375	100	97.917	100	97.621	0	0	100	97.043	98	96.714	100	97.747	100	99.287	100	98.318	100	99.8622	99.8571	98.6751	0	0
	GCF_001059495.1_ASM105949	100	97.667	100	97.846	100	95.403	100	98.118	98	96.62	100	98.314	100	99.372	54	97.753	100	99.8935	99.8571	98.5449	0	0
	GCF_001077575.1_ASM107757	100	98.333	100	98.136	0	0	100	97.581	98	97.74	100	97.866	100	99.084	100	99.664	100	99.8397	100	98.4836	0	0
	GCF_001276055.1_ASM127605	100	97.667	100	97.846	100	95.403	100	98.118	98	96.714	74	98.047	100	99.372	100	97.863	100	99.8838	85.71	98.6022	0	0
	GCF_001276085.1_ASM127608	0	0	0	0	0	0	0	0	77	98.438	100	98.024	100	99.304	100	98.165	100	99.8056	85.7143	98.4254	0	0
	GCF_001292715.1_ASM129271	100	97.667	100	97.846	100	95.403	100	98.118	98	96.714	100	98.314	100	99.372	54	97.753	100	99.8935	99.8571	98.5449	0	0
	GCF_001400975.1_ASM140097	100	97.667	100	97.846	100	95.403	100	98.118	98	96.62	100	98.314	100	99.372	100	98.012	100	99.8935	86.25	98.4352	0	0
	GCF_001414565.1_ASM141456	100	98.083	100	98.071	100	95.397	100	98.118	98	95.587	100	97.734	100	99.406	100	98.777	100	99.8747	87.375	98.434	0	0
	GCF_001414575.1_ASM141457	100	98.25	100	98.007	0	0	100	98.79	98	96.798	100	98.09	100	99.355	100	97.866	100	99.8662	99.8571	98.3283	0	0
	GCF_001414645.1_ASM141464	100	97.667	100	97.846	100	95.403	100	98.118	98	96.714	100	98.314	100	99.372	100	98.012	100	99.8935	99.8571	98.5449	0	0
	GCF_001414655.1_ASM141465	100	98.167	100	96.625	100	96.17	0	0	66	95.81	100	97.708	100	99.678	100	98.624	100	99.9867	99.7143	99.2589	0	0
	GCF_001414685.1_ASM141468	51	98.865	67	97.304	0	0	100	98.118	100	97.332	100	98.064	100	99.287	100	98.165	100	99.7832	93.75	98.3835	100	97.67
	GCF_001414735.1_ASM141473	100	98.083	100	98.071	100	95.397	100	97.984	98	96.244	100	97.734	100	99.423	100	98.777	100	99.8693	99.8571	98.3483	0	0
	GCF_001414765.1_ASM141476	100	97.583	100	97.782	0	0	100	95.43	100	97.238	100	97.497	100	99.27	100	98.777	100	99.86	99.8571	98.7029	0	0
	GCF_001414785.1_ASM141478	100	98.083	100	98.071	100	95.397	100	97.984	98	96.244	100	97.734	100	99.406	100	98.777	100	99.8747	99.8571	98.3483	0	0
	GCF_001414805.1_ASM141480	100	98.083	100	98.071	100	95.397	100	97.984	98	96.15	100	97.734	100	99.389	100	98.777	100	99.8747	95.5714	98.237	0	0
	GCF_001414815.1_ASM141481	100	98.083	100	98.071	100	95.397	100	97.984	98	96.244	100	97.734	100	99.406	100	98.777	100	99.8747	99.8571	98.3483	0	0
	GCF_001414865.1_ASM141486	100	97.667	100	97.846	100	95.403	100	98.118	98	96.714	100	98.314	100	99.372	100	98.012	100	99.8935	99.8571	98.5449	0	0
	GCF_001414885.1_ASM141488	100	98.083	100	98.071	100	95.397	100	97.984	98	96.244	100	97.734	100	99.423	100	98.777	100	99.8747	99.8571	98.3483	0	0
	GCF_001414905.1_ASM141490	100	98.083	100	98.071	100	95.397	100	97.984	98	96.244	100	97.734	100	99.423	100	98.777	100	99.8747	87.125	98.3582	0	0
	GCF_001414915.1_ASM141491	51	98.865	67	97.304	0	0	100	98.118	100	97.332	100	98.051	100	99.287	100	98.165	100	99.8783	80	98.1122	100	97.66
	GCF_001414925.1_ASM141492	100	98.083	100	98.071	100	95.397	100	97.984	98	96.244	100	97.734	100	99.423	100	98.777	100	99.8699	87.625	98.3375	0	0
	GCF_001414935.1_ASM141493	100	98.083	100	98.071	100	95.397	100	97.984	98	96.244	100	97.734	100	99.423	100	98.777	100	99.8747	99.8571	98.3483	0	0
	GCF_001414985.1_ASM141498	100	98.083	100	98.071	100	95.397	100	97.984	98	96.244	100	97.734	100	99.423	100	98.777	100	99.8747	99.8571	98.3483	0	0
	GCF_001414995.1_ASM141499	100	98.083	100	98.071	100	95.397	100	97.984	98	96.244	99	97.727	100	99.406	100	98.777	100	99.8747	84.25	98.353	0	0
	GCF_001415015.1_ASM141501	100	98.083	100	98.071	100	95.397	100	97.984	98	96.244	100	97.734	100	99.423	100	98.777	100	99.8747	99.8571	98.3483	0	0
	GCF_001415025.1_ASM141502	100	98.083	100	98.039	100	95.397	100	97.984	98	96.244	100	97.734	100	99.423	100	98.777	100	99.8747	99.8571	98.3483	0	0
	GCF_001415065.1_ASM141506	92	80.505	0	0	0	0	0	0	0	0	100	98.235	100	99.169	100	98.471	100	99.8665	95.625	98.116	0	0
	GCF_001415085.1_ASM141508	92	80.505	0	0	0	0	0	0	0	0	100	98.235	100	99.169	100	98.471	100	99.8665	95.625	98.116	0	0
	GCF_001415095.1_ASM141509	100	97.667	100	97.846	100	95.403	100	98.118	98	96.714	100	98.314	100	99.372	100	98.012	100	99.8935	99.8571	98.5449	0	0
	GCF_001415165.1_ASM141516	100	97.917	100	98.168	0	0	100	98.387	98	96.62	100	97.708	100	99.712	100	98.624	100	99.9867	78.1111	98.3066	0	0
	GCF_001415215.1_ASM141521	0	0	0	0	0	0	0	0	66	95.81	100	97.708	100	99.712	100	98.624	100	99.9867	99.7143	99.2589	0	0
	GCF_001415255.1_ASM141525	100	97.667	100	97.846	100	95.403	100	98.118	98	96.714	100	98.314	100	99.372	0	0	100	99.8935	87.625	98.4125	0	0
	GCF_001415275.1_ASM141527	100	97.667	100	97.846	100	95.403	100	98.118	98	96.714	100	98.314	100	99.372	100	98.012	100	99.8935	96.4286	98.6213	0	0
	GCF_001415295.1_ASM141529	100	98.083	100	98.071	100	95.397	100	97.849	98	96.15	99	97.72	100	99.423	100	98.777	100	99.8747	79.125	98.1846	0	0
	GCF_001415325.1_ASM141532	100	98.083	100	98.039	100	95.397	100	97.984	98	96.244	100	97.734	100	99.423	100	98.777	100	99.8747	99.8571	98.3483	0	0
	GCF_001415345.1_ASM141534	100	98.083	100	98.039	100	95.397	100	97.984	98	96.244	100	97.721	100	99.338	100	98.777	100	99.8747	87	98.3017	0	0
	GCF_001415355.1_ASM141535	100	98.083	100	98.039	100	95.397	100	97.984	98	96.244	100	97.734	100	99.423	100	98.777	100	99.8747	99.8571	98.3483	0	0
	GCF_001415385.1_ASM141538	100	98.083	100	98.071	100	95.397	57	98.818	98	96.244	100	97.734	100	99.406	100	98.777	100	99.8613	87.625	98.3674	0	0
	GCF_001415425.1_ASM141542	100	98.083	100	98.039	100	95.397	100	97.984	98	96.244	100	97.734	100	99.406	100	98.777	100	99.8747	96.2857	98.3726	0	0
	GCF_001415435.1_ASM141543	0	0	0	0	0	0	0	0	0	0	94	97.695	100	99.44	100	98.93	100	99.8941	87.625	98.3966	0	0
	GCF_001415465.1_ASM141546	100	97.667	100	97.846	100	95.403	100	98.118	98	96.714	100	98.314	100	99.372	100	98.012	100	99.8935	99.8571	98.5449	0	0
	GCF_001415505.1_ASM141550	100	98.25	100	98.007	0	0	100	98.79	98	96.714	100	98.09	100	99.355	100	97.866	100	99.8662	95.8571	98.3196	0	0
	GCF_001415515.1_ASM141551	100	98.25	100	98.007	0	0	100	98.79	98	96.798	100	98.09	100	99.355	100	97.866	100	99.8662	97.8571	98.3729	0	0
	GCF_001415535.1_ASM141553	100	97.667	100	97.846	100	95.403	100	98.118	98	96.714	100	98.314	100	99.372	100	98.012	100	99.8935	87.5	98.2968	0	0
	GCF_001415595.1_ASM141559	100	98.083	100	98.039	100	95.397	100	97.984	98	96.15	100	97.734	100	99.423	100	98.777	100	99.8747	98.2857	98.4186	0	0
	GCF_001415615.1_ASM141561	100	98.25	100	98.007	0	0	100	98.79	98	96.798	100	98.09	100	99.355	100	97.866	100	99.8662	87.125	98.1977	0	0
	GCF_001415645.1_ASM141564	0	0	0	0	0	0	0	0	0	0	100	98.314	100	99.372	100	98.012	100	99.8935	87.5	98.296	0	0
	GCF_001415665.1_ASM141566	100	97.5	100	97.814	0	0	100	97.446	98	97.277	100	98.287	100	99.203	100	98.165	100	99.8696	99.8571	98.547	0	0
	GCF_001415695.1_ASM141569	100	97.583	100	97.814	100	95.403	100	98.118	98	95.587	100	98.301	100	99.372	100	97.859	100	99.8889	87.375	98.5743	0	0
	GCF_001415715.1_ASM141571	100	97.667	100	97.846	100	95.403	100	98.118	98	96.714	100	98.314	100	99.372	100	98.012	100	99.8935	77.3333	98.3159	0	0
	GCF_001415735.1_ASM141573	100	97.667	100	97.846	100	95.403	100	98.118	98	96.526	100	98.314	100	99.372	100	98.012	100	99.8935	74.7778	98.324	0	0
	GCF_001415765.1_ASM141576	100	97.667	100	97.846	100	95.403	100	98.118	98	96.526	100	98.314	100	99.372	100	98.012	100	99.8935	82.375	98.3039	0	0
	GCF_001415785.1_ASM141578	100	98.083	100	98.039	100	95.397	100	97.984	98	96.244	100	97.734	100	99.406	100	98.777	100	99.8613	99.2857	98.4181	0	0
	GCF_001415805.1_ASM141580	100	98.083	100	96.689	100	96.17	100	97.984	98	96.244	100	97.708	100	99.712	100	98.624	100	99.9867	87	99.0874	0	0
	GCF_001415815.1_ASM141581	100	97.667	100	97.846	100	95.403	100	98.118	98	96.714	100	98.314	100	99.372	100	98.012	100	99.8878	86	98.3595	0	0
	GCF_001415835.1_ASM141583	100	98.25	100	98.007	0	0	100	98.79	98	95.211	94	98.03	100	99.525	100	98.93	100	99.8728	85.71	99.0763	0	0
	GCF_001415875.1_ASM141587	100	98.083	100	98.039	100	95.397	100	97.984	98	96.244	99	97.721	100	99.423	100	98.777	100	99.8747	83.125	98.3211	0	0
	GCF_001415915.1_ASM141591	0	0	0	0	0	0	0	0	0	0	100	98.156	100	99.338	0	0	100	99.8783	75.5	98.258	99	98.01
	GCF_001415965.1_ASM141596	100	98.25	100	98.007	0	0	100	98.79	98	96.714	99	98.071	100	99.355	100	97.866	100	99.8662	87.625	98.2756	0	0
	GCF_001415985.1_ASM141598	100	98.083	100	96.689	100	96.17	100	97.984	98	96.15	100	97.708	100	99.712	100	98.624	100	99.9867	87.5	99.1252	0	0
	GCF_001416005.1_ASM141600	100	98.083	100	98.071	100	95.397	75	97.482	98	96.244	100	97.734	100	99.406	100	98.777	100	99.8636	86.625	98.2493	0	0
	GCF_001416015.1_ASM141601	0	0	0	0	0	0	0	0	0	0	100	98.037	100	99.304	51	99.403	100	99.8991	99.7143	98.4783	0	0
	GCF_001416035.1_ASM141603	100	98.083	100	98.039	100	95.397	100	97.984	98	96.15	100	97.734	100	99.423	100	98.777	100	99.8747	85.375	98.2004	0	0
	GCF_001416075.1_ASM141607	100	97.667	100	97.846	100	95.403	100	98.118	98	96.714	100	98.314	100	99.372	100	98.012	100	99.8935	67.8	98.3198	0	0
	GCF_001416095.1_ASM141609	100	97.667	100	97.846	100	95.403	100	98.118	98	96.714	100	98.314	100	99.372	100	98.012	100	99.8935	99.8571	98.5449	0	0
	GCF_001416115.1_ASM141611	0	0	0	0	0	0	0	0	91	97.259	100	98.116	100	99.338	52	97.923	100	99.8783	85.71	98.8792	0	0
	GCF_001416145.1_ASM141614	100	98.25	100	98.007	0	0	100	98.79	98	96.798	100	98.09	100	99.355	100	97.866	100	99.8662	87.625	98.2496	0	0
	GCF_001416155.1_ASM141615	100	98.25	100	98.007	0	0	100	98.79	98	96.798	100	98.09	100	99.355	100	97.866	100	99.8662	78.2222	98.3596	0	0
	GCF_001416165.1_ASM141616	100	98.25	100	98.007	0	0	100	98.79	98	96.798	100	98.09	100	99.355	100	97.866	100	99.8662	86.5	98.2594	0	0
	GCF_001416225.1_ASM141622	100	97.667	100	97.846	100	95.403	100	98.118	98	96.714	100	98.314	100	99.372	100	98.012	100	99.8935	84.5	98.6395	0	0
	GCF_001416235.1_ASM141623	100	98.083	100	96.689	100	96.17	100	97.984	98	96.244	100	97.708	100	99.423	100	98.624	100	99.9867	86.375	99.1141	0	0
	GCF_001416255.1_ASM141625	100	98.083	100	96.689	100	96.17	100	97.984	98	96.244	99	97.702	100	99.712	100	98.624	100	99.9867	60.1818	99.0817	0	0
	GCF_001416275.1_ASM141627	100	97.667	100	97.846	100	95.403	100	97.984	98	96.62	100	98.314	100	99.372	100	97.859	100	99.8935	87.5	98.3997	0	0
	GCF_001416305.1_ASM141630	100	98.25	100	98.007	0	0	100	98.79	98	96.798	100	98.09	100	99.355	100	97.866	100	99.8662	99.8571	98.3283	0	0
	GCF_001416315.1_ASM141631	100	98.167	100	97.814	0	0	100	97.715	98	96.808	100	100	100	99.491	100	98.624	100	99.8984	82.8889	98.6609	0	0
	GCF_001416355.1_ASM141635	100	98.083	100	98.039	100	95.397	100	97.984	98	96.244	100	97.734	100	99.406	100	98.777	100	99.8747	99.8571	98.3483	0	0
	GCF_001416385.1_ASM141638	100	98.083	100	98.039	100	95.397	100	97.984	98	96.244	100	97.734	100	99.406	100	98.777	100	99.8747	99.8571	98.3483	0	0
	GCF_001416395.1_ASM141639	100	98.083	100	98.039	100	95.397	100	97.984	98	96.244	100	97.734	100	99.406	100	98.777	100	99.8747	80.875	98.2394	0	0
	GCF_001416415.1_ASM141641	100	98.083	100	98.039	100	95.397	100	97.984	98	96.244	100	97.734	100	99.406	100	98.777	100	99.8747	87.125	98.2919	0	0
	GCF_001416425.1_ASM141642	100	98.083	100	98.039	100	95.397	100	97.984	98	96.244	100	97.734	100	99.406	100	98.777	100	99.8747	84	98.4082	0	0
	GCF_001416465.1_ASM141646	100	97.667	100	97.846	100	95.403	100	98.118	98	96.714	100	98.314	100	99.372	100	98.012	100	99.855	99.8571	98.5449	0	0
	GCF_001416475.1_ASM141647	92	80.235	98	80.418	0	0	0	0	0	0	100	98.195	100	99.406	100	99.083	100	99.8847	99.8571	98.5081	100	97.58
	GCF_001416495.1_ASM141649	100	98	100	97.878	0	0	100	98.253	98	96.901	100	98.406	100	99.525	100	98.165	100	99.89	79	98.7356	0	0
	GCF_001416515.1_ASM141651	100	98.083	100	96.689	100	96.17	100	97.984	98	96.244	100	97.708	100	99.712	100	98.624	100	99.9867	87.5	99.2546	0	0
	GCF_001416545.1_ASM141654	100	98.083	100	96.689	100	96.17	100	97.984	98	96.244	100	97.708	100	99.712	100	98.624	100	99.9867	85.71	99.3475	0	0
	GCF_001416555.1_ASM141655	100	98.083	100	96.689	100	96.17	100	97.984	98	96.244	100	97.708	100	99.712	100	98.624	100	99.9867	87.125	99.1102	0	0
	GCF_001416565.1_ASM141656	100	98.25	100	98.007	0	0	100	98.79	98	96.714	100	98.09	100	99.355	100	97.866	100	99.8662	99.8571	98.3283	0	0
	GCF_001416585.1_ASM141658	100	98.083	100	96.689	100	96.17	100	97.984	98	96.244	100	97.708	100	99.712	100	98.624	100	99.9867	87.5	99.2546	0	0
	GCF_001416625.1_ASM141662	100	98.25	100	98.007	0	0	100	98.79	98	95.211	94	98.044	100	99.525	100	98.93	100	99.8728	85.25	98.8872	0	0
	GCF_001416635.1_ASM141663	100	98.083	100	98.039	100	95.397	100	97.984	98	96.244	100	97.734	100	99.406	100	98.777	100	99.8747	99.8571	98.3483	0	0
	GCF_001416655.1_ASM141665	100	98.083	100	98.039	100	95.397	100	97.984	98	96.244	100	97.734	100	99.406	100	98.777	100	99.8747	99.8571	98.3483	0	0
	GCF_001416665.1_ASM141666	100	98.083	100	98.039	100	95.397	100	97.984	98	96.244	100	97.734	100	99.406	100	98.777	100	99.8747	99.8571	98.3483	0	0
	GCF_001416705.1_ASM141670	100	98.083	100	98.039	100	95.397	63	98.723	98	96.244	99	97.367	100	99.406	100	98.777	100	99.8747	65.125	98.4968	0	0
	GCF_001416715.1_ASM141671	100	98.083	100	98.039	100	95.397	100	97.984	98	96.244	100	97.734	100	99.423	100	98.777	100	99.8747	99.8571	98.3483	0	0
	GCF_001417485.1_ASM141748	100	98.083	100	98.039	100	95.397	100	97.984	98	96.244	100	97.734	100	99.406	100	98.777	100	99.8747	99.8571	98.3483	0	0
	GCF_001417495.1_ASM141749	100	98.083	100	98.039	100	95.397	100	97.984	98	96.244	100	97.734	100	99.406	100	98.777	100	99.8747	99.7143	98.345	0	0
	GCF_001417515.1_ASM141751	100	98.083	100	98.039	100	95.397	100	97.984	98	96.244	100	97.734	100	99.406	100	98.777	100	99.8747	87.125	98.2652	0	0
	GCF_001417545.1_ASM141754	100	98.083	100	98.039	100	95.397	100	97.984	98	96.244	100	97.734	100	99.406	100	98.777	100	99.8747	99.8571	98.3483	0	0
	GCF_001432265.1_ASM143226	100	98	100	97.782	0	0	100	98.253	98	96.714	100	97.471	100	99.287	100	98.624	100	99.8489	99.8571	98.6933	0	0
	GCF_001432375.1_ASM143237	100	98.167	100	96.625	100	96.17	100	98.656	66	95.81	100	97.708	100	99.712	100	98.624	100	99.9867	99.7143	99.2589	0	0
	GCF_001432385.1_ASM143238	100	98.083	100	98.071	100	95.397	100	97.984	98	96.244	100	97.734	100	99.406	100	98.777	100	99.8747	99.8571	98.3483	0	0
	GCF_001432425.1_ASM143242	100	98.833	100	97.461	0	0	100	98.118	98	97.371	100	98.459	100	99.355	69	97.788	100	99.8959	74.4286	98.8096	100	97.63
	GCF_001432445.1_ASM143244	100	97.667	100	97.846	100	95.403	100	98.118	98	96.62	100	98.301	100	99.321	100	97.859	100	99.8889	99.8571	98.5449	0	0
	GCF_001432455.1_ASM143245	100	97.917	100	97.782	0	0	100	98.253	98	96.714	100	97.497	100	99.287	100	98.624	100	99.8558	99.8571	98.6957	0	0
	GCF_001432525.1_ASM143252	100	98.083	100	98.071	100	95.397	100	97.984	98	96.244	100	97.734	100	99.406	100	98.777	100	99.8747	99.8571	98.3483	0	0
	GCF_001432535.1_ASM143253	0	0	0	0	0	0	0	0	0	0	100	97.708	100	99.712	100	98.624	100	99.9867	99.8571	98.5449	0	0
	GCF_001432545.1_ASM143254	100	96.5	100	97.653	0	0	100	97.984	98	95.133	100	98.156	100	99.169	100	98.624	100	99.8755	99.8571	98.5264	99	97.99
	GCF_001432585.1_ASM143258	77	97.95	100	96.625	100	96.17	100	98.656	66	95.81	100	97.708	100	99.712	100	98.624	100	99.9867	99.7143	99.2589	0	0
	GCF_001432595.1_ASM143259	100	97.917	100	98.168	0	0	100	98.253	98	96.62	100	97.681	100	99.321	100	98.471	100	99.8685	100	98.6653	0	0
	GCF_001432625.1_ASM143262	100	98.083	100	98.071	100	95.397	100	97.984	98	96.244	100	97.734	100	99.406	100	98.777	96.6333	99.8764	87.125	98.4261	0	0
	GCF_001432665.1_ASM143266	100	98.167	100	97.139	0	0	100	98.522	98	96.714	100	98.248	100	99.355	100	98.471	100	99.9194	99.8571	98.7984	0	0
	GCF_001432685.1_ASM143268	100	97.917	100	98.168	0	0	100	98.387	98	96.62	100	97.695	100	99.321	100	98.471	100	99.8685	100	98.6653	0	0
	GCF_001432705.1_ASM143270	100	97.917	100	98.168	0	0	100	98.387	98	96.62	100	97.695	100	99.321	100	98.471	100	99.8685	100	98.6653	0	0
	GCF_001432745.1_ASM143274	51	98.865	67	97.304	0	0	100	98.118	100	97.332	45	98.518	97	99.268	100	97.859	88.5758	99.881	80.25	98.6805	99	97.99
	GCF_001432755.1_ASM143275	100	97.667	100	97.846	100	95.403	100	97.984	98	96.62	100	98.301	100	99.372	100	98.012	100	99.8935	99.8571	98.5449	0	0
	GCF_001432785.1_ASM143278	100	98.167	51	97.856	100	96.17	100	98.656	66	95.81	100	97.708	100	99.712	100	98.624	100	99.9867	99.7143	99.2589	0	0
	GCF_001432825.1_ASM143282	100	98	100	97.589	0	0	100	98.118	98	96.808	100	97.892	100	99.27	82	97.955	100	99.8969	99.8571	98.5491	0	0
	GCF_001432845.1_ASM143284	100	98.167	100	97.107	0	0	100	98.387	98	96.62	100	98.261	100	99.372	100	98.624	99.7241	99.9144	86.875	98.8639	0	0
	GCF_001432895.1_ASM143289	53	97.504	100	96.625	100	96.17	0	0	0	0	100	97.708	100	99.712	100	98.624	100	99.9756	99.8571	98.5449	0	0
	GCF_001432925.1_ASM143292	100	98.083	100	98.071	100	95.397	100	97.984	98	96.244	100	97.734	100	99.406	100	98.777	100	99.8747	99.8571	98.3483	0	0
	GCF_001432965.1_ASM143296	100	98.083	100	98.071	100	95.397	52	98.961	98	96.244	80	97.585	100	99.423	100	98.777	100	99.8699	59.4444	98.3038	0	0
	GCF_001432975.1_ASM143297	100	98	100	98.071	100	95.397	100	97.984	98	96.244	100	97.734	100	99.423	100	98.777	100	99.8747	99.8571	98.3317	0	0
	GCF_001433005.1_ASM143300	100	98.25	100	97.493	0	0	100	98.118	98	96.995	94	97.849	100	99.27	63	99.031	100	99.854	87.5	98.7851	0	0
	GCF_001433015.1_ASM143301	100	98.083	100	98.071	100	95.397	100	97.984	98	96.244	100	97.734	100	99.406	100	98.777	100	99.8747	99.8571	98.3483	0	0
	GCF_001433045.1_ASM143304	100	97.667	100	97.846	100	95.403	100	98.118	98	96.714	100	98.314	100	99.372	100	98.012	100	99.8935	99.8571	98.5449	0	0
	GCF_001433055.1_ASM143305	100	98.083	100	98.071	100	95.397	100	97.984	98	96.15	100	97.734	100	99.423	100	98.777	100	99.8747	87.5	98.3336	0	0
	GCF_001433075.1_ASM143307	100	98.167	100	96.625	100	96.17	100	98.656	66	95.81	80	97.336	100	99.712	100	98.624	100	99.9867	71.875	99.1164	0	0
	GCF_001433145.1_ASM143314	0	0	94	96.513	100	96.17	100	98.656	66	95.81	100	97.708	100	99.712	100	98.624	100	99.9867	99.7143	99.2589	0	0
	GCF_001433155.1_ASM143315	51	98.865	67	97.352	0	0	100	98.118	100	97.332	100	97.089	100	99.287	100	98.165	100	99.7832	66.8333	98.7232	0	0
	GCF_001433205.1_ASM143320	100	97.583	100	97.814	100	95.403	100	98.118	98	95.587	100	98.301	100	99.372	100	97.859	100	99.8935	87.375	98.5743	0	0
	GCF_001433245.1_ASM143324	100	98.083	100	98.039	100	95.397	100	97.984	98	96.244	100	97.734	100	99.423	100	98.777	100	99.8747	99.8571	98.3483	0	0
	GCF_001433265.1_ASM143326	0	0	98	96.624	100	96.17	0	0	0	0	100	97.708	100	99.712	100	98.624	100	99.9867	99.7143	99.2589	0	0
	GCF_001433275.1_ASM143327	100	98.083	100	98.039	100	95.397	100	97.984	98	96.244	100	97.734	100	99.423	100	98.777	100	99.8747	99.8571	98.3483	0	0
	GCF_001433335.1_ASM143333	100	98.083	100	98.071	100	95.397	100	98.118	98	95.587	100	97.734	100	99.406	100	98.777	100	99.8747	87.375	98.434	0	0
	GCF_001433355.1_ASM143335	100	100	100	99.968	100	99.929	100	100	99	100	100	99.987	100	100	100	99.847	100	99.9883	69.7143	100	47	99.89
	GCF_001433655.1_ASM143365	100	98.083	100	98.071	100	95.397	100	97.984	98	96.244	100	97.734	100	99.423	100	98.777	100	99.8747	99.8571	98.3483	0	0
	GCF_001433675.1_ASM143367	100	97.667	100	97.846	100	95.403	100	98.118	98	96.714	100	98.314	100	99.372	100	98.012	100	99.8935	80.2	98.2722	0	0
	GCF_001433695.1_ASM143369	100	98.083	100	98.071	100	95.397	100	97.984	98	96.244	100	97.734	100	99.423	100	98.777	100	99.8747	99.8571	98.3483	0	0
	GCF_001441355.1_ASM144135	0	0	88	97.809	100	94.894	0	0	0	0	100	98.011	100	99.287	100	98.165	100	99.7991	100	98.4836	0	0
	GCF_001441405.1_ASM144140	0	0	88	97.809	100	94.894	0	0	0	0	100	98.011	100	99.287	100	98.165	100	99.7991	100	98.4836	0	0
	GCF_001441415.1_ASM144141	0	0	88	97.809	100	94.894	0	0	0	0	100	98.011	100	99.287	100	98.318	100	99.7991	100	98.4836	0	0
	GCF_001441455.1_ASM144145	0	0	88	97.809	100	94.894	0	0	0	0	100	98.011	100	99.287	100	98.318	100	99.7991	100	98.4836	0	0
	GCF_001441465.1_ASM144146	0	0	88	97.809	100	94.894	0	0	0	0	100	98.011	100	99.287	100	98.318	100	99.7991	100	98.4836	0	0
	GCF_001441475.1_ASM144147	0	0	88	97.809	100	94.894	0	0	0	0	100	98.011	100	99.287	100	98.318	100	99.7991	100	98.4836	0	0
	GCF_001441485.1_ASM144148	0	0	88	97.809	100	94.894	0	0	0	0	100	98.011	100	99.287	100	98.318	100	99.7991	100	98.4836	0	0
	GCF_001441545.1_ASM144154	34	98.289	100	97.943	100	94.965	0	0	0	0	100	98.011	100	99.304	100	98.165	100	99.7969	100	98.3771	0	0
	GCF_001441555.1_ASM144155	34	98.289	100	97.943	100	94.965	0	0	0	0	100	98.011	100	99.304	100	98.165	100	99.7969	100	98.3771	0	0
	GCF_001441565.1_ASM144156	34	98.289	100	97.943	100	94.965	0	0	0	0	100	98.011	100	99.304	100	98.165	100	99.8056	100	98.3739	0	0
	GCF_001441625.1_ASM144162	34	98.289	100	97.943	100	94.965	0	0	0	0	100	98.011	100	99.304	100	98.165	100	99.7969	100	98.3771	0	0
	GCF_001441645.1_ASM144164	34	98.289	100	97.943	100	94.965	0	0	0	0	100	98.011	100	99.304	100	98.165	100	99.7969	100	98.3771	0	0
	GCF_001442575.1_ASM144257	100	97.667	100	97.846	100	95.403	100	98.118	98	96.62	100	98.314	100	99.372	54	97.753	100	99.8935	94.7143	98.6891	0	0
	GCF_001443265.1_ASM144326	100	100	100	99.936	100	99.929	100	100	100	99.54	92	100	100	99.966	100	99.388	100	100	100	100	100	99.37
	GCF_001444215.1_ASM144421	100	100	100	99.936	100	99.929	100	100	100	99.816	92	100	100	99.966	100	99.388	100	100	100	100	100	99.37
	GCF_001444225.1_ASM144422	100	100	100	99.936	100	99.929	100	100	100	99.816	92	100	100	99.966	100	99.388	100	100	100	100	100	99.37
	GCF_001444255.1_ASM144425	100	100	100	99.936	100	99.929	100	100	100	99.816	92	100	100	99.966	100	99.388	100	100	100	100	100	99.37
	GCF_001444265.1_ASM144426	100	100	100	99.936	100	99.929	100	100	100	99.816	92	100	100	99.966	100	99.388	100	100	100	100	100	99.37
	GCF_001446715.1_ASM144671	100	97.833	100	97.975	0	0	100	98.118	98	96.15	100	98.222	100	99.304	100	98.318	100	99.8556	77.5714	98.7874	0	0
	GCF_001471855.2_ASM147185v2	100	97.583	100	97.878	0	0	100	95.705	98	95.587	100	98.446	100	99.406	100	96.177	100	99.854	99.8571	98.5977	0	0
	GCF_001500225.1_ASM150022	100	97.917	100	98.104	0	0	100	97.849	98	97.559	100	97.853	100	99.169	100	98.471	94.2903	99.6924	87.5	98.941	0	0
	GCF_001518715.1_ASM151871	100	97.667	100	97.814	100	95.332	100	98.118	98	96.714	100	98.301	100	99.372	100	97.859	100	99.8935	99.875	98.5454	0	0
	GCF_001531135.1_ASM153113	0	0	0	0	0	0	0	0	0	0	100	97.721	100	99.423	100	98.777	100	99.8747	99.8571	98.3483	0	0
	GCF_001531205.2_ASM153120v2	100	97.667	100	97.846	100	95.403	100	98.118	98	96.62	100	98.314	100	99.372	54	97.753	100	99.8935	99.8571	98.5449	0	0
	GCF_001531265.2_ASM153126v2	0	0	0	0	0	0	0	0	0	0	100	97.734	100	99.423	100	98.777	100	99.8747	99.8571	98.3483	0	0
	GCF_001531455.2_ASM153145v2	100	97.667	100	97.846	100	95.403	100	98.118	98	96.62	100	98.314	100	99.372	54	97.753	100	99.8935	99.8571	98.5449	0	0
	GCF_001541025.2_ASM154102v2	100	97.667	55	97.715	100	95.403	100	98.118	98	96.62	100	98.314	100	99.372	54	97.753	100	99.8935	99.8571	98.5449	0	0
	GCF_001541035.2_ASM154103v2	100	97.667	100	97.846	100	95.403	100	98.118	98	96.62	100	98.314	100	99.372	54	97.753	100	99.8935	99.8571	98.5449	0	0
	GCF_001541045.2_ASM154104v2	100	97.667	100	97.846	100	95.403	100	98.118	98	96.714	100	98.314	100	99.372	51	98.214	100	99.8935	99.8571	98.5449	0	0
	GCF_001544395.1_P630	100	98.083	100	96.914	0	0	100	97.581	100	98.158	100	97.537	100	99.304	100	98.318	100	99.864	99.8571	98.5334	100	97.68
	GCF_001576615.1_ASM157661	100	97.667	100	97.846	100	95.403	100	98.118	98	96.714	100	98.314	100	99.372	51	98.214	100	99.8901	99.8571	98.5449	0	0
	GCF_001617895.1_ASM161789	100	97.667	100	97.846	100	95.403	100	98.118	98	96.714	100	98.314	100	99.372	100	98.012	100	99.8838	99.8571	98.5449	0	0
	GCF_001618125.1_ASM161812	100	97.667	100	97.846	100	95.403	100	98.118	98	96.714	100	98.314	100	99.372	100	98.012	100	99.8935	99.7143	98.5434	0	0
	GCF_001624975.1_ASM162497	100	97.667	100	97.846	100	95.403	100	98.118	98	96.714	100	98.288	100	99.372	56	97.796	100	99.8838	99.8571	98.5449	0	0
	GCF_001640065.1_ASM164006	100	97.667	100	97.846	100	95.403	100	98.118	98	96.714	95	98.26	87	100	44	97.938	93.3714	99.8145	79.4444	98.4702	0	0
	GCF_001640075.1_ASM164007	100	97.667	100	97.846	100	95.403	100	97.984	98	96.526	100	98.301	100	99.372	100	98.012	100	99.8935	99.7143	98.5434	0	0
	GCF_001649595.1_ASM164959	92	80.939	99	79.91	0	0	0	0	0	0	81	97.544	100	99.338	100	98.318	100	99.8801	14.2857	98.352	0	0
	GCF_001649615.1_ASM164961	100	98.417	100	97.686	0	0	100	98.925	98	96.808	44	97.884	100	99.135	100	98.012	100	99.8864	95.25	99.0805	0	0
	GCF_001649625.1_ASM164962	100	98.417	100	97.686	0	0	100	98.925	98	96.808	94	97.835	100	99.135	100	98.012	96.6333	99.8902	69.8	98.555	0	0
	GCF_001649675.1_ASM164967	100	98.083	100	98.071	100	95.397	100	97.849	98	96.338	100	97.721	100	99.423	100	98.777	100	99.8747	86.4	98.447	0	0
	GCF_001649705.1_ASM164970	100	98.083	100	98.071	100	95.397	100	97.849	98	96.338	100	97.721	100	99.423	99	98.613	100	99.8747	85.5	98.036	0	0
	GCF_001649765.1_ASM164976	100	98.083	100	98.071	100	95.397	100	97.849	87	96.207	100	97.708	100	99.423	100	98.777	100	99.8747	93	98.3352	0	0
	GCF_001649795.1_ASM164979	100	98.083	100	98.071	100	95.397	100	97.849	67	96.858	100	97.708	98	99.41	100	98.777	100	99.8359	57.1429	98.6702	0	0
	GCF_001649805.1_ASM164980	100	98.083	100	98.071	100	95.397	100	97.849	98	96.338	81	97.564	100	99.423	100	98.777	100	99.8747	91	98.1255	0	0
	GCF_001649815.1_ASM164981	92	80.939	99	79.91	0	0	0	0	0	0	100	97.747	100	99.338	100	98.318	100	99.8801	83.5	98.8325	0	0
	GCF_001649835.1_ASM164983	100	98.083	100	98.071	100	95.397	100	97.849	98	96.338	100	97.708	100	99.423	100	98.777	100	99.8747	74.75	98.7735	0	0
	GCF_001649875.1_ASM164987	100	98.083	100	98.071	100	95.397	100	97.849	76	96.955	98	97.706	100	99.423	100	98.777	100	99.8747	84.6667	98.3662	0	0
	GCF_001649895.1_ASM164989	100	98.083	100	98.071	93	95.448	100	97.849	98	96.338	99	97.691	100	99.423	100	98.777	100	99.8747	89	98.1214	0	0
	GCF_001649955.1_ASM164995	100	98.083	100	98.071	100	95.397	100	97.849	98	96.338	100	97.708	100	99.423	100	98.777	100	99.8747	84.5	98.3213	0	0
	GCF_001649975.1_ASM164997	100	98.417	100	97.686	0	0	56	98.561	58	96.8	94	97.835	100	99.135	100	98.012	100	99.8864	89.4	98.5548	0	0
	GCF_001664565.1_ASM166456	100	97.667	100	97.846	100	95.403	100	97.984	98	96.714	100	98.314	100	99.372	100	98.012	100	99.8935	87.5	98.3894	0	0
	GCF_001664575.1_ASM166457	100	97.667	100	97.814	100	95.403	100	98.118	98	96.714	100	98.301	100	99.372	100	97.859	100	99.8935	87.375	98.5743	0	0
	GCF_001664585.1_ASM166458	100	97.667	100	97.814	100	95.403	100	98.118	98	96.714	100	98.301	100	99.372	100	97.859	100	99.8935	87.375	98.5743	0	0
	GCF_001664595.1_ASM166459	100	97.667	100	97.846	100	95.403	100	98.118	98	96.62	100	98.314	100	99.372	100	98.012	100	99.8747	99.8571	98.5449	0	0
	GCF_001664645.1_ASM166464	100	97.667	100	97.846	100	95.403	100	98.118	98	96.714	100	98.314	100	99.355	72	98.077	100	99.8909	99.8571	98.5449	0	0
	GCF_001664655.1_ASM166465	100	97.667	100	97.846	100	95.403	100	98.118	98	96.62	100	98.314	100	99.372	100	98.012	99.9655	99.8825	87.5	98.5233	0	0
	GCF_001664665.1_ASM166466	100	97.667	100	97.814	100	95.403	100	98.118	98	96.714	100	98.301	100	99.372	100	97.859	100	99.8935	87.375	98.5743	0	0
	GCF_001664685.1_ASM166468	100	97.667	100	97.846	100	95.403	100	98.118	98	96.714	100	97.708	100	99.712	100	98.624	100	99.9867	87.25	99.1294	0	0
	GCF_001664725.1_ASM166472	100	97.667	100	97.814	100	95.403	100	98.118	98	96.714	100	98.301	100	99.372	100	97.859	100	99.8935	87.375	98.5743	0	0
	GCF_001664735.1_ASM166473	100	97.667	100	97.814	100	95.403	100	98.118	98	96.714	100	98.301	100	99.372	100	97.859	100	99.8935	87.375	98.5743	0	0
	GCF_001664755.1_ASM166475	100	97.667	100	97.814	100	95.403	100	98.118	98	96.714	100	98.301	100	99.372	100	97.859	100	99.8935	87.375	98.5743	0	0
	GCF_001664765.1_ASM166476	100	98.167	100	96.657	100	96.17	100	98.656	100	96.225	100	97.695	100	99.712	100	98.624	100	99.9867	99.7143	99.1146	0	0
	GCF_001664805.1_ASM166480	100	97.667	100	97.846	100	95.403	100	98.118	98	96.623	100	98.314	100	99.355	72	98.077	100	99.8909	99.8571	98.5449	0	0
	GCF_001664815.1_ASM166481	100	98.25	100	97.975	0	0	100	98.79	98	95.117	94	98.044	100	99.525	100	98.777	100	99.8702	87.375	99.172	0	0
	GCF_001664835.1_ASM166483	100	97.667	100	97.814	100	95.403	100	98.118	98	96.714	100	98.301	100	99.372	100	97.859	100	99.8935	87.375	98.5743	0	0
	GCF_001664855.1_ASM166485	100	97.667	100	97.814	100	95.403	100	98.118	98	96.714	100	98.301	100	99.372	100	97.859	100	99.8935	87.375	98.5743	0	0
	GCF_001664885.1_ASM166488	100	97.667	100	97.814	100	95.403	100	98.118	98	96.714	100	98.301	100	99.372	100	97.859	100	99.8935	87.375	98.5743	0	0
	GCF_001664895.1_ASM166489	100	97.667	100	97.846	100	95.403	100	98.118	98	96.714	100	98.314	100	99.372	54	97.753	100	99.8935	99.8571	98.5449	0	0
	GCF_001664905.1_ASM166490	100	97.667	100	97.814	100	95.403	100	98.118	98	96.714	100	98.301	100	99.372	100	97.859	100	99.8935	87.375	98.5743	0	0
	GCF_001664915.1_ASM166491	100	97.667	100	97.846	100	95.403	100	98.118	98	96.714	100	98.314	100	99.372	54	97.753	100	99.8935	99.8571	98.5449	0	0
	GCF_001664965.1_ASM166496	100	97.667	100	97.782	100	95.403	100	98.118	98	96.714	100	98.301	100	99.372	100	97.859	100	99.8935	87.375	98.5743	0	0
	GCF_001664975.1_ASM166497	100	97.667	100	97.782	100	95.403	100	98.118	98	96.714	100	98.301	100	99.372	100	97.859	100	99.8935	87.375	98.5743	0	0
	GCF_001664985.1_ASM166498	100	97.667	100	97.846	100	95.403	100	98.118	98	96.714	100	98.314	100	99.372	54	97.753	100	99.8935	99.8571	98.5449	0	0
	GCF_001665005.1_ASM166500	100	98.25	100	98.007	0	0	100	98.79	98	96.714	100	98.077	100	99.355	100	97.866	100	99.8662	87.5	98.1988	0	0
	GCF_001665045.1_ASM166504	100	97.667	100	97.814	100	95.403	100	98.118	98	96.714	100	98.301	100	99.372	100	97.859	100	99.8935	87.375	98.5743	0	0
	GCF_001665055.1_ASM166505	100	97.667	100	97.814	100	95.403	100	98.118	98	96.714	100	98.301	100	99.372	100	97.859	100	99.8935	87.125	98.5654	0	0
	GCF_001665065.1_ASM166506	100	97.667	100	97.846	100	95.403	100	98.118	98	96.714	100	98.314	100	99.372	54	97.753	100	99.8935	99.8571	98.5449	0	0
	GCF_001665095.1_ASM166509	100	97.667	100	97.846	100	95.403	100	98.118	98	96.714	100	98.314	100	99.372	100	98.012	100	99.8935	99.8571	98.5449	0	0
	GCF_001665125.1_ASM166512	100	97.667	100	97.814	100	95.403	100	98.118	98	96.714	100	98.301	100	99.372	100	97.859	100	99.8935	87.375	98.5743	0	0
	GCF_001665145.1_ASM166514	100	97.667	100	97.846	100	95.403	100	98.118	100	96.133	100	97.695	100	99.678	100	98.624	100	99.9867	99.7143	99.1146	0	0
	GCF_001665155.1_ASM166515	100	97.667	100	97.814	100	95.403	100	98.118	98	96.714	100	98.301	100	99.372	100	97.859	100	99.8935	87.375	98.5743	0	0
	GCF_001665175.1_ASM166517	100	97.667	100	97.846	100	95.403	0	0	0	0	100	98.314	100	99.372	100	98.012	100	99.8827	99.8571	98.5449	0	0
	GCF_001665205.1_ASM166520	100	97.667	100	97.814	100	95.403	100	98.118	98	96.714	100	98.301	100	99.372	100	97.859	100	99.8935	87.375	98.5743	0	0
	GCF_001665215.1_ASM166521	100	97.667	100	97.814	100	95.403	100	98.118	98	96.714	100	98.301	100	99.372	100	97.859	100	99.8935	78	98.6417	0	0
	GCF_001665285.1_ASM166528	100	97.667	100	97.814	100	95.403	100	98.118	98	96.714	100	98.301	100	99.372	100	97.859	100	99.8935	87.375	98.5743	0	0
	GCF_001665985.1_ASM166598	100	97.667	100	97.814	100	95.403	100	98.118	98	96.714	100	98.301	100	99.372	100	97.859	100	99.8935	78	98.6417	0	0
	GCF_001666065.1_ASM166606	100	97.667	100	97.814	100	95.403	100	98.118	98	96.714	100	98.301	100	99.372	100	97.859	100	99.8935	87.375	98.5743	0	0
	GCF_001666075.1_ASM166607	100	97.667	100	97.814	100	95.403	100	98.118	98	96.714	100	98.301	100	99.372	100	97.859	100	99.8935	87.375	98.5743	0	0
	GCF_001666085.1_ASM166608	100	97.667	100	97.814	100	95.403	100	98.118	98	96.714	100	98.301	100	99.372	100	97.859	100	99.8935	87.375	98.5743	0	0
	GCF_001666105.1_ASM166610	100	97.667	100	97.814	100	95.403	100	98.118	98	96.714	100	98.301	100	99.372	100	97.859	100	99.8838	87.375	98.5743	0	0
	GCF_001666145.1_ASM166614	100	97.667	100	97.814	100	95.403	100	98.118	98	96.714	100	98.301	100	99.372	100	97.859	100	99.8935	87.375	98.5743	0	0
	GCF_001666155.1_ASM166615	100	97.667	100	97.814	100	95.403	100	98.118	98	96.714	100	98.301	100	99.372	100	97.859	100	99.8935	87.375	98.5743	0	0
	GCF_001666175.1_ASM166617	100	97.667	100	97.814	100	95.403	100	98.118	98	96.714	100	98.301	100	99.372	100	97.859	100	99.8935	87.375	98.5743	0	0
	GCF_001666195.1_ASM166619	100	97.667	100	97.846	100	95.403	100	98.118	98	96.714	100	98.314	100	99.372	54	97.753	100	99.8935	99.8571	98.5449	0	0
	GCF_001666225.1_ASM166622	100	98.25	100	97.975	0	0	100	98.79	98	95.117	94	98.044	100	99.525	100	98.777	100	99.8702	99.8571	99.0594	0	0
	GCF_001666235.1_ASM166623	100	97.667	100	97.814	100	95.403	100	98.118	98	96.714	100	98.301	100	99.372	100	97.859	100	99.8935	87.375	98.5743	0	0
	GCF_001666255.1_ASM166625	100	97.667	100	97.814	100	95.403	100	98.118	98	96.714	100	98.301	100	99.372	100	97.859	100	99.8935	87.375	98.5743	0	0
	GCF_001666275.1_ASM166627	100	97.667	100	97.814	100	95.403	100	98.118	98	96.714	100	98.301	100	99.372	100	97.859	100	99.8935	87.375	98.5743	0	0
	GCF_001666305.1_ASM166630	100	97.667	100	97.814	100	95.403	100	98.118	98	96.714	100	98.301	100	99.372	100	97.859	100	99.8935	87.375	98.5743	0	0
	GCF_001666315.1_ASM166631	100	97.667	100	97.814	100	95.403	100	98.118	98	96.714	100	98.301	100	99.372	100	97.859	100	99.8935	87.375	98.5743	0	0
	GCF_001666325.1_ASM166632	100	97.667	100	97.846	100	95.403	100	98.118	98	96.62	100	98.314	100	99.372	100	98.012	100	99.8827	99.8571	98.5449	0	0
	GCF_001666365.1_ASM166636	100	97.667	100	97.846	100	95.403	100	98.118	98	96.714	100	97.708	100	99.712	100	98.624	100	99.9867	87.25	99.1294	0	0
	GCF_001666385.1_ASM166638	100	97.667	100	97.814	100	95.403	100	98.118	98	96.714	100	98.301	100	99.372	100	97.859	100	99.8935	87.375	98.5743	0	0
	GCF_001666395.1_ASM166639	100	97.667	100	97.814	100	95.403	100	98.118	98	96.714	100	98.301	100	99.372	100	97.859	100	99.8935	87.375	98.5743	0	0
	GCF_001666405.1_ASM166640	100	97.667	100	97.814	100	95.403	100	98.118	98	96.714	100	98.301	100	99.372	100	97.859	100	99.8935	87.375	98.5743	0	0
	GCF_001666425.1_ASM166642	100	97.667	100	97.814	100	95.403	100	98.118	98	96.714	100	98.301	100	99.372	100	97.859	100	99.8935	87.375	98.5743	0	0
	GCF_001666465.1_ASM166646	100	97.667	100	97.814	100	95.403	100	98.118	98	96.714	100	98.287	100	99.372	100	97.859	100	99.8935	87.375	98.5743	0	0
	GCF_001666475.1_ASM166647	100	97.667	100	97.814	100	95.403	100	98.118	98	96.714	100	98.314	100	99.372	100	98.012	100	99.8935	99.8571	98.5449	0	0
	GCF_001666485.1_ASM166648	100	97.667	100	97.814	100	95.403	100	98.118	98	96.62	100	98.301	100	99.372	100	97.859	100	99.8935	87.375	98.5743	0	0
	GCF_001666515.1_ASM166651	100	97.667	100	97.814	100	95.403	100	98.118	98	96.714	100	98.301	100	99.372	100	97.859	100	99.8935	87.375	98.5743	0	0
	GCF_001666545.1_ASM166654	100	97.667	100	97.814	100	95.403	100	98.118	98	96.714	100	98.301	100	99.372	100	97.859	100	99.8935	87.375	98.5743	0	0
	GCF_001666555.1_ASM166655	100	97.667	100	97.814	100	95.403	100	98.118	98	96.714	100	98.301	100	99.372	100	97.859	100	99.8935	87.375	98.5743	0	0
	GCF_001666565.1_ASM166656	100	97.667	100	97.814	100	95.403	100	98.118	98	96.714	100	98.301	100	99.372	100	97.859	100	99.8935	87.375	98.5743	0	0
	GCF_001666575.1_ASM166657	100	97.667	100	97.814	100	95.403	100	98.118	98	96.714	100	98.301	100	99.372	100	97.859	100	99.8935	87.375	98.5743	0	0
	GCF_001666625.1_ASM166662	100	97.667	100	97.814	100	95.403	72	98.311	98	96.714	100	98.301	100	99.372	100	97.859	100	99.8935	87.375	98.5743	0	0
	GCF_001666635.1_ASM166663	100	97.667	100	97.814	100	95.403	100	98.118	98	96.714	100	98.301	100	99.372	100	97.859	100	99.8935	87.375	98.5743	0	0
	GCF_001666645.1_ASM166664	100	97.667	100	97.814	100	95.403	100	98.118	98	96.714	100	98.301	100	99.372	100	97.859	100	99.8935	87.375	98.5743	0	0
	GCF_001666665.1_ASM166666	100	97.667	100	97.846	100	95.403	100	98.118	98	96.714	100	98.314	100	99.372	54	97.753	100	99.8935	99.8571	98.5449	0	0
	GCF_001666705.1_ASM166670	100	97.667	100	97.846	100	95.403	100	98.118	98	96.62	100	98.314	100	99.372	100	98.012	100	99.8827	99.8571	98.5449	0	0
	GCF_001666715.1_ASM166671	100	97.667	100	97.814	100	95.403	59	98.165	98	96.714	100	98.301	100	99.372	100	97.859	100	99.8935	87.375	98.5743	0	0
	GCF_001668445.1_ASM166844	100	97.667	100	97.814	100	95.403	100	98.118	98	96.714	100	98.301	100	99.372	100	97.859	100	99.8935	87.375	98.5743	0	0
	GCF_001668475.1_ASM166847	100	97.667	100	97.814	100	95.403	100	98.118	98	96.714	100	98.301	100	99.372	100	97.859	100	99.8935	87.375	98.5743	0	0
	GCF_001668515.1_ASM166851	100	97.667	100	97.814	100	95.403	100	98.118	98	96.714	100	98.301	100	99.372	100	97.859	100	99.8935	87.375	98.5743	0	0
	GCF_001668535.1_ASM166853	100	97.667	100	97.718	100	95.403	100	97.984	98	96.62	100	98.301	100	99.372	100	97.859	100	99.8871	87.375	98.5743	0	0
	GCF_001668555.1_ASM166855	100	97.667	100	97.814	100	95.403	100	98.118	98	96.714	100	98.301	100	99.372	100	97.859	100	99.8935	87.375	98.5743	0	0
	GCF_001668585.1_ASM166858	100	97.667	100	97.814	100	95.403	100	98.118	98	96.714	100	98.301	100	99.372	100	97.859	100	99.8935	87.375	98.5743	0	0
	GCF_001668645.1_ASM166864	100	97.667	100	97.814	100	95.403	100	98.118	98	96.714	100	98.301	100	99.372	100	97.859	100	99.8935	85.5714	98.7107	0	0
	GCF_001668755.1_ASM166875	100	97.667	100	97.814	100	95.403	100	98.118	98	96.62	100	98.301	100	99.372	100	97.859	100	99.8935	87.375	98.5743	0	0
	GCF_001668765.1_ASM166876	100	97.667	100	97.814	100	95.403	100	98.118	98	96.714	100	98.301	100	99.372	100	97.859	100	99.8935	87.375	98.5743	0	0
	GCF_001668775.1_ASM166877	100	97.667	100	97.814	100	95.403	100	98.118	98	96.714	100	98.301	100	99.372	100	97.859	100	99.8935	87.375	98.5743	0	0
	GCF_001668815.1_ASM166881	100	97.667	100	97.814	100	95.403	100	98.118	98	96.707	100	98.301	100	99.372	100	97.859	100	99.8935	87.375	98.5743	0	0
	GCF_001668835.1_ASM166883	100	97.667	100	97.814	100	95.403	100	98.118	98	96.714	100	98.301	100	99.372	100	97.859	100	99.8935	87.375	98.5743	0	0
	GCF_001668855.1_ASM166885	100	97.667	100	97.814	100	95.403	100	97.984	98	96.714	100	98.301	100	99.372	100	97.859	100	99.8935	87.375	98.5743	0	0
	GCF_001668865.1_ASM166886	100	97.667	100	97.814	100	95.403	100	97.984	98	96.714	100	98.301	100	99.372	100	97.859	100	99.8935	87.375	98.5743	0	0
	GCF_001668875.1_ASM166887	100	98.25	100	98.007	0	0	100	98.79	98	96.714	100	98.09	100	99.355	100	97.866	100	99.8662	99.8571	98.3283	0	0
	GCF_001668915.1_ASM166891	100	97.667	100	97.814	100	95.403	100	98.118	98	96.714	100	98.301	100	99.372	100	97.859	100	99.8935	87.375	98.5743	0	0
	GCF_001668935.1_ASM166893	100	97.667	100	97.814	100	95.403	100	98.118	98	96.714	100	98.301	100	99.372	100	97.859	100	99.8935	87.375	98.5743	0	0
	GCF_001668945.1_ASM166894	100	97.667	100	97.814	100	95.403	100	98.118	98	96.714	100	98.301	100	99.372	100	97.859	100	99.8935	87.375	98.5743	0	0
	GCF_001668955.1_ASM166895	100	97.667	100	97.814	100	95.403	100	98.118	98	96.62	100	98.301	100	99.372	100	97.859	100	99.8935	87.375	98.5743	0	0
	GCF_001668995.1_ASM166899	100	97.667	100	97.814	100	95.403	100	98.118	98	96.714	100	98.301	100	99.372	100	97.859	100	99.8935	87.375	98.5743	0	0
	GCF_001669005.1_ASM166900	100	97.667	100	97.814	100	95.403	100	97.984	98	96.714	100	98.301	100	99.372	100	97.859	100	99.8935	87.375	98.5743	0	0
	GCF_001669025.1_ASM166902	100	97.667	100	97.814	100	95.403	92	98.243	98	96.714	100	98.301	100	99.372	100	97.859	100	99.8935	87.375	98.5743	0	0
	GCF_001669035.1_ASM166903	100	97.667	100	97.846	100	95.403	100	97.984	98	96.714	100	98.314	100	99.372	100	98.012	100	99.8935	99.8571	98.5449	0	0
	GCF_001669075.1_ASM166907	100	97.667	100	97.846	100	95.403	0	0	0	0	100	98.314	100	99.372	100	98.012	100	99.8935	99.8571	98.5449	0	0
	GCF_001669095.1_ASM166909	100	97.667	100	97.814	100	95.403	100	98.118	98	96.714	100	98.301	100	99.372	100	97.859	100	99.8935	87.375	98.5743	0	0
	GCF_001669105.1_ASM166910	100	97.667	100	97.814	100	95.403	100	98.118	98	96.714	100	98.301	100	99.372	100	97.859	100	99.8935	87.375	98.5735	0	0
	GCF_001669115.1_ASM166911	100	97.667	100	97.814	100	95.403	100	98.118	98	96.714	100	98.301	100	99.372	100	97.859	100	99.8935	87.375	98.5735	0	0
	GCF_001669175.1_ASM166917	100	97.667	100	97.782	100	95.403	100	98.118	98	96.714	100	98.301	100	99.372	100	97.859	100	99.8935	87.375	98.5743	0	0
	GCF_001669185.1_ASM166918	100	97.667	100	97.846	100	95.403	100	98.118	98	96.714	100	98.314	100	99.355	67	97.959	100	99.8909	99.8571	98.5449	0	0
	GCF_001669195.1_ASM166919	100	97.667	100	97.814	100	95.403	100	98.118	98	96.714	100	98.301	100	99.372	100	97.859	100	99.8935	87.375	98.5743	0	0
	GCF_001669225.1_ASM166922	100	97.667	100	97.814	100	95.403	41	98.361	34	95.913	100	98.301	100	99.372	100	97.859	100	99.8935	87.375	98.5743	0	0
	GCF_001669255.1_ASM166925	100	97.667	100	97.814	100	95.403	100	98.118	98	96.714	100	98.301	100	99.372	100	97.859	100	99.8935	87.375	98.5743	0	0
	GCF_001669265.1_ASM166926	100	97.667	100	97.814	100	95.403	100	98.118	98	96.714	100	98.301	100	99.372	100	97.859	100	99.8935	87.375	98.5743	0	0
	GCF_001669295.1_ASM166929	100	97.667	100	97.814	100	95.403	100	98.118	98	96.714	100	98.301	100	99.372	100	97.859	100	99.8935	87.375	98.5743	0	0
	GCF_001669305.1_ASM166930	100	97.667	100	97.814	100	95.403	100	98.118	70	97.233	100	98.301	100	99.372	100	97.859	100	99.8935	87.375	98.5743	0	0
	GCF_001669355.1_ASM166935	100	97.667	100	97.814	100	95.403	100	98.118	98	96.714	100	98.314	100	99.355	100	98.012	100	99.8935	99.8571	98.5449	0	0
	GCF_001669365.1_ASM166936	100	97.667	100	97.814	100	95.403	100	98.118	98	96.714	100	98.301	100	99.372	100	97.859	100	99.8935	87.375	98.5743	0	0
	GCF_001669415.1_ASM166941	100	97.667	100	97.814	100	95.403	100	98.118	98	96.714	100	98.301	100	99.372	100	97.859	100	99.8935	87.375	98.5743	0	0
	GCF_001669425.1_ASM166942	100	97.667	100	97.814	100	95.403	100	97.984	98	96.714	100	98.301	100	99.372	100	97.859	100	99.8935	87.375	98.5743	0	0
	GCF_001669435.1_ASM166943	100	97.667	100	97.814	100	95.403	100	98.118	98	96.714	100	98.301	100	99.372	100	97.859	100	99.8935	87.375	98.5743	0	0
	GCF_001669455.1_ASM166945	100	97.667	100	97.814	100	95.403	100	98.118	98	96.714	100	98.301	100	99.372	100	97.859	100	99.8935	87.375	98.5743	0	0
	GCF_001669495.1_ASM166949	100	97.667	100	97.814	100	95.403	100	98.118	98	96.714	100	98.301	100	99.372	100	97.859	100	99.8935	87.375	98.5743	0	0
	GCF_001669505.1_ASM166950	100	97.667	100	97.846	100	95.403	100	98.118	98	96.714	100	98.314	100	99.355	72	98.077	100	99.882	99.8571	98.5449	0	0
	GCF_001669525.1_ASM166952	100	97.667	100	97.814	100	95.403	100	98.118	70	97.233	100	98.301	100	99.372	100	97.859	100	99.8935	87.375	98.5743	0	0
	GCF_001669535.1_ASM166953	100	97.667	100	97.814	100	95.403	100	98.118	98	96.714	100	98.314	100	99.355	100	98.012	100	99.8935	99.8571	98.5333	0	0
	GCF_001669575.1_ASM166957	100	97.667	100	97.814	100	95.403	100	98.118	98	96.714	100	98.301	100	99.372	100	97.859	100	99.8935	87.375	98.5743	0	0
	GCF_001669595.1_ASM166959	100	97.667	100	97.814	100	95.403	100	98.118	98	96.714	100	98.301	100	99.372	100	97.859	100	99.8935	87.375	98.5743	0	0
	GCF_001669605.1_ASM166960	100	97.667	100	97.814	100	95.403	100	98.118	98	96.714	100	98.301	100	99.372	100	97.859	100	99.8935	87.375	98.5735	0	0
	GCF_001669635.1_ASM166963	100	97.667	100	97.814	100	95.403	100	97.984	98	96.714	100	98.301	100	99.372	100	97.859	100	99.8935	87.375	98.5743	0	0
	GCF_001669645.1_ASM166964	100	97.667	100	97.814	100	95.403	100	98.118	98	96.714	100	98.301	100	99.372	100	97.859	100	99.8935	87.375	98.5743	0	0
	GCF_001669675.1_ASM166967	100	97.667	100	97.782	100	95.403	100	98.118	64	96.264	100	98.287	100	99.372	100	97.859	100	99.8935	87.375	98.5743	0	0
	GCF_001669695.1_ASM166969	100	97.667	100	97.814	100	95.403	100	98.118	98	96.714	100	98.301	100	99.372	100	97.859	100	99.8935	87.375	98.5743	0	0
	GCF_001669705.1_ASM166970	100	97.667	100	97.814	100	95.403	100	98.118	98	96.714	100	98.301	100	99.372	100	97.859	100	99.8935	87.375	98.5743	0	0
	GCF_001669735.1_ASM166973	100	97.667	100	97.846	100	95.403	100	98.118	98	96.714	100	98.314	100	99.372	100	98.012	100	99.8838	99.8571	98.5449	0	0
	GCF_001673795.1_ASM167379	100	97.667	100	97.814	100	95.403	100	98.118	98	96.714	100	98.301	100	99.372	100	97.859	100	99.8935	87.375	98.5743	0	0
	GCF_001673805.1_ASM167380	100	97.667	100	97.814	100	95.403	100	98.118	98	96.714	100	98.301	100	99.372	100	97.859	100	99.8935	87.375	98.5743	0	0
	GCF_001673815.1_ASM167381	100	97.667	100	97.814	100	95.403	100	98.118	98	96.714	100	98.301	100	99.372	100	97.859	100	99.8935	87.375	98.5735	0	0
	GCF_001673825.1_ASM167382	100	97.667	100	97.814	100	95.403	100	98.118	98	96.714	100	98.301	100	99.372	100	97.859	100	99.8935	87.375	98.5743	0	0
	GCF_001673875.1_ASM167387	100	97.667	100	97.814	100	95.403	100	98.118	98	96.714	100	98.301	100	99.372	100	97.859	100	99.8935	87.375	98.5743	0	0
	GCF_001673895.1_ASM167389	100	97.667	100	97.782	100	95.403	100	98.118	98	96.714	100	98.301	100	99.372	100	97.859	100	99.8935	87.375	98.5743	0	0
	GCF_001673905.1_ASM167390	100	97.667	100	97.814	100	95.403	100	98.118	98	96.714	100	98.301	100	99.372	100	97.859	100	99.874	87.375	98.5743	0	0
	GCF_001673915.1_ASM167391	100	97.667	100	97.814	100	95.403	100	97.984	98	96.714	100	98.301	100	99.372	100	97.859	100	99.8935	87.375	98.5743	0	0
	GCF_001673955.1_ASM167395	100	97.667	100	97.814	100	95.403	100	98.118	98	96.714	100	98.301	100	99.372	100	97.859	100	99.8935	87.375	98.5735	0	0
	GCF_001673975.1_ASM167397	100	97.667	100	97.814	100	95.403	100	97.984	98	96.62	100	98.301	100	99.372	100	97.859	100	99.8935	87.375	98.5743	0	0
	GCF_001673985.1_ASM167398	100	97.667	100	97.814	100	95.332	100	98.118	98	96.714	100	98.301	100	99.372	100	97.859	100	99.8935	87.375	98.5743	0	0
	GCF_001674015.1_ASM167401	100	97.667	100	97.814	100	95.403	100	98.118	98	96.714	100	98.301	100	99.372	100	97.859	100	99.8935	87.375	98.5743	0	0
	GCF_001674035.1_ASM167403	100	97.667	100	97.814	100	95.403	100	97.984	98	96.714	100	98.301	100	99.372	100	97.859	100	99.8935	87.375	98.5743	0	0
	GCF_001674045.1_ASM167404	100	97.667	100	97.814	100	95.403	100	98.118	98	96.714	100	98.301	100	99.372	100	97.859	100	99.8935	87.375	98.5735	0	0
	GCF_001674075.1_ASM167407	100	97.667	100	97.814	100	95.403	100	98.118	98	96.714	100	98.301	100	99.372	100	97.859	100	99.8935	87.375	98.5743	0	0
	GCF_001674085.1_ASM167408	100	97.667	100	97.814	100	95.403	100	98.118	98	96.714	100	98.301	100	99.355	100	97.859	100	99.8866	87.375	98.5743	0	0
	GCF_001674115.1_ASM167411	100	97.667	100	97.814	100	95.403	100	98.118	98	96.714	100	98.301	100	99.372	100	97.859	100	99.8935	87.375	98.5743	0	0
	GCF_001674135.1_ASM167413	100	97.667	100	97.814	100	95.403	100	98.118	98	96.714	100	98.301	100	99.372	100	97.859	100	99.8901	87.375	98.5743	0	0
	GCF_001674155.1_ASM167415	100	97.667	100	97.814	100	95.403	100	98.118	98	96.714	100	98.301	100	99.372	100	97.859	100	99.8935	87.375	98.5743	0	0
	GCF_001674165.1_ASM167416	100	97.667	100	97.814	100	95.403	100	98.118	98	96.714	100	98.301	100	99.372	100	97.859	100	99.8935	87.375	98.5743	0	0
	GCF_001674185.1_ASM167418	100	98.25	100	98.007	0	0	100	98.656	98	95.117	94	98.044	100	99.525	100	98.777	100	99.8728	99.8571	99.0594	0	0
	GCF_001674215.1_ASM167421	100	97.667	100	97.814	100	95.403	100	98.118	98	96.714	100	98.301	100	99.372	100	97.859	100	99.8935	87.375	98.5743	0	0
	GCF_001674235.1_ASM167423	100	97.667	100	97.814	100	95.403	100	98.118	98	96.714	100	98.301	100	99.372	100	97.859	100	99.8935	87.375	98.5743	0	0
	GCF_001674245.1_ASM167424	100	97.667	100	97.814	100	95.403	100	98.118	98	96.714	100	98.301	100	99.372	100	97.859	100	99.8935	87.375	98.5743	0	0
	GCF_001674255.1_ASM167425	100	97.667	100	97.814	100	95.403	100	98.118	98	96.714	100	98.301	100	99.372	100	97.859	100	99.8935	87.375	98.5743	0	0
	GCF_001674295.1_ASM167429	100	97.667	100	97.814	100	95.403	100	98.118	98	96.714	100	98.301	100	99.372	100	97.859	100	99.8935	87.375	98.5743	0	0
	GCF_001674315.1_ASM167431	100	97.667	100	97.814	100	95.403	100	98.118	98	96.714	100	98.301	100	99.372	100	97.859	100	99.8935	87.375	98.5743	0	0
	GCF_001674325.1_ASM167432	97	97.597	100	97.814	100	95.403	100	98.118	98	96.714	100	98.301	100	99.372	100	97.859	100	99.8935	87.375	98.5743	0	0
	GCF_001674345.1_ASM167434	100	97.667	100	97.814	100	95.403	100	98.118	98	96.714	100	98.301	100	99.372	100	97.859	100	99.8935	87.375	98.5743	0	0
	GCF_001674365.1_ASM167436	100	97.667	100	97.814	100	95.403	100	98.118	98	96.714	100	98.301	100	99.372	100	97.859	100	99.8935	87.375	98.5743	0	0
	GCF_001674395.1_ASM167439	100	97.583	100	97.814	100	95.403	100	98.118	98	96.714	100	98.301	100	99.372	100	97.859	100	99.8901	87.375	98.5743	0	0
	GCF_001674415.1_ASM167441	100	97.667	100	97.814	100	95.403	100	98.118	98	96.714	100	98.301	100	99.372	100	97.859	100	99.8935	87.375	98.5743	0	0
	GCF_001674425.1_ASM167442	100	97.667	100	97.814	100	95.403	100	98.118	98	96.714	100	98.301	100	99.372	100	97.859	100	99.8935	87.375	98.5735	0	0
	GCF_001674435.1_ASM167443	100	97.667	100	97.814	100	95.403	100	98.118	98	96.714	100	98.301	100	99.372	100	97.859	100	99.8935	87.375	98.5743	0	0
	GCF_001674485.1_ASM167448	100	97.667	100	97.814	100	95.403	100	98.118	98	96.714	100	98.301	100	99.372	100	97.859	100	99.8935	87.375	98.5743	0	0
	GCF_001674515.1_ASM167451	100	97.667	100	97.814	100	95.403	100	98.118	98	96.714	100	98.301	100	99.372	100	97.859	100	99.8935	78	98.6417	0	0
	GCF_001674555.1_ASM167455	100	97.667	100	97.814	100	95.403	100	98.118	98	96.714	100	98.301	100	99.372	100	97.859	100	99.8935	87.375	98.5735	0	0
	GCF_001674575.1_ASM167457	100	97.667	100	97.814	100	95.403	100	98.118	98	96.714	100	98.301	100	99.372	100	97.859	100	99.8935	87.375	98.5743	0	0
	GCF_001674585.1_ASM167458	100	97.667	100	97.814	100	95.403	100	98.118	98	96.714	100	98.301	100	99.372	100	97.859	100	99.8935	87.375	98.5743	0	0
	GCF_001674605.1_ASM167460	100	97.667	100	97.814	100	95.403	100	98.118	98	96.714	100	98.301	100	99.372	100	97.859	100	99.8935	87.375	98.5743	0	0
	GCF_001674635.1_ASM167463	100	97.667	100	97.814	100	95.403	100	98.118	98	96.714	100	98.301	100	99.372	100	97.859	100	99.8935	87.375	98.5743	0	0
	GCF_001674655.1_ASM167465	100	97.583	100	97.814	100	95.403	100	98.118	98	96.714	100	98.301	100	99.372	100	97.859	100	99.8901	87.375	98.5743	0	0
	GCF_001674665.1_ASM167466	100	97.667	100	97.814	100	95.403	100	98.118	98	96.714	100	98.314	100	99.355	100	98.012	100	99.8935	99.8571	98.5333	0	0
	GCF_001674695.1_ASM167469	100	97.917	100	98.2	0	0	100	98.118	98	96.714	100	98.05	100	99.253	100	98.93	100	99.8793	99.5714	98.7653	0	0
	GCF_001674705.1_ASM167470	100	97.667	100	97.814	100	95.403	100	98.118	98	96.714	100	98.301	100	99.372	100	97.859	100	99.8935	87.375	98.5743	0	0
	GCF_001674735.1_ASM167473	100	97.583	100	97.814	100	95.403	100	98.118	98	96.714	100	98.301	100	99.372	100	97.859	100	99.8875	87.375	98.5743	0	0
	GCF_001674755.1_ASM167475	100	97.667	100	97.814	100	95.403	100	98.118	98	96.714	100	98.301	100	99.372	100	97.859	100	99.8935	78	98.6417	0	0
	GCF_001674765.1_ASM167476	100	97.667	100	97.814	100	95.403	100	98.118	98	96.714	100	98.287	100	99.372	100	97.859	100	99.8813	87.375	98.5743	0	0
	GCF_001674785.1_ASM167478	100	97.667	100	97.814	100	95.403	100	98.118	98	96.714	100	98.287	100	99.372	100	97.859	100	99.8813	87.375	98.5743	0	0
	GCF_001674805.1_ASM167480	100	97.667	100	97.782	100	95.403	100	98.118	98	96.714	100	98.301	100	99.372	100	97.859	100	99.8935	87.375	98.5743	0	0
	GCF_001674835.1_ASM167483	100	97.667	100	97.814	100	95.403	100	97.984	98	96.714	100	98.301	100	99.372	100	97.859	100	99.8935	87.375	98.5743	0	0
	GCF_001674845.1_ASM167484	100	97.667	100	97.814	100	95.403	100	98.118	98	96.714	100	98.287	100	99.372	100	97.859	100	99.8813	87.375	98.5743	0	0
	GCF_001674865.1_ASM167486	100	97.667	100	97.814	100	95.403	100	97.984	98	96.714	100	98.301	100	99.372	100	97.859	100	99.8935	87.375	98.5743	0	0
	GCF_001674885.1_ASM167488	100	97.667	100	97.814	100	95.403	100	98.118	98	96.62	100	98.301	100	99.372	100	97.859	100	99.8935	87.375	98.5743	0	0
	GCF_001674915.1_ASM167491	100	97.667	100	97.814	100	95.403	100	97.984	98	96.714	100	98.301	100	99.372	100	97.859	100	99.8871	87.375	98.5743	0	0
	GCF_001675265.1_ASM167526	100	97.833	100	97.718	0	0	100	98.656	98	97.089	100	97.55	100	99.372	100	98.318	100	99.8194	99.8571	98.2493	0	0
	GCF_001693125.1_ASM169312	100	97.5	100	97.975	0	0	100	97.715	98	95.962	100	98.261	100	99.423	100	98.012	96.25	99.0714	91.625	97.8347	0	0
	GCF_001693185.1_ASM169318	100	95.583	100	98.007	0	0	100	98.253	100	96.593	100	98.143	100	99.304	100	98.165	91.3636	99.4894	87.75	98.3972	0	0
	GCF_001693195.1_ASM169319	100	97.917	100	97.782	0	0	100	98.387	98	97.371	100	98.222	100	99.22	100	97.859	100	99.9349	99.7143	98.557	0	0
	GCF_001693205.1_ASM169320	100	97.75	100	98.232	0	0	100	98.253	98	97.746	100	98.287	100	99.22	100	98.93	94.6667	99.3277	99.8571	98.6664	0	0
	GCF_001708025.1_ASM170802	100	97.667	100	97.846	100	95.403	100	97.984	98	96.714	100	98.314	100	99.355	100	97.859	100	99.883	99.8571	98.5449	0	0
	GCF_001756815.1_ASM175681	92	80.939	99	79.91	0	0	0	0	0	0	77	97.449	100	99.338	72	98.312	100	99.89	95.5	98.3455	0	0
	GCF_001758065.1_ASM175806	100	98	100	97.589	0	0	100	98.118	98	96.808	80	97.641	100	99.27	100	97.859	100	99.8969	78.8	98.862	0	0
	GCF_001758085.1_ASM175808	100	97.917	100	98.104	0	0	100	97.849	98	97.559	79	97.368	100	99.169	100	98.471	100	99.884	62.6	98.9186	0	0
	GCF_001758125.1_ASM175812	92	80.939	99	79.91	0	0	0	0	0	0	81	97.524	100	99.338	100	98.318	100	99.89	88.25	98.7843	0	0
	GCF_001758135.1_ASM175813	100	98.083	100	98.071	100	95.397	64	98.523	0	0	96	97.672	100	99.423	100	98.777	97.2	99.8788	28.5714	98.274	0	0
	GCF_001758165.1_ASM175816	92	80.939	98	80.105	0	0	0	0	0	0	100	97.774	100	99.338	100	98.318	100	99.89	57.1429	98.9393	0	0
	GCF_001855175.1_ASM185517	100	97.667	100	97.846	100	95.403	100	98.118	33	97.458	100	98.314	100	99.372	100	97.121	100	99.8935	99.8571	98.5193	0	0
	GCF_001863745.1_ASM186374	100	98.167	100	98.071	0	0	100	97.984	98	96.244	100	97.853	100	99.084	100	99.083	100	99.8766	99.8571	98.4041	0	0
	GCF_001874685.1_ASM187468	100	98.083	100	98.071	100	95.397	100	97.984	98	96.244	100	97.734	100	99.423	100	98.777	100	99.8747	99.8571	98.3483	0	0
	GCF_001874765.1_ASM187476	100	98	100	97.782	0	0	100	98.253	98	96.714	100	97.471	100	99.287	100	98.624	100	99.8558	99.8571	98.7049	0	0
	GCF_001874885.1_ASM187488	100	98	100	97.782	0	0	100	98.253	98	96.714	100	97.471	100	99.287	100	98.624	100	99.8558	96.9333	98.6147	0	0
	GCF_001874915.1_ASM187491	100	97.667	100	97.846	100	95.403	100	98.118	98	96.62	100	98.301	100	99.372	100	98.012	100	99.8935	99.8571	98.5449	0	0
	GCF_001891205.1_ASM189120	100	98.583	100	98.039	0	0	100	98.253	98	97.746	100	98.156	100	99.169	100	98.165	100	99.8772	99.8571	98.3359	0	0
	GCF_001895125.1_ASM189512	100	97.667	100	98.264	100	97.309	100	98.656	100	96.777	94	97.821	100	99.321	100	98.165	100	99.8212	99.8571	98.5503	0	0
	GCF_001907125.1_ASM190712	100	97.667	100	97.846	100	95.403	100	98.118	98	96.714	100	98.314	100	99.372	100	98.012	100	99.8935	99.8571	98.5449	0	0
	GCF_001910585.1_ASM191058	100	97.667	100	97.846	100	95.403	100	98.118	98	96.62	100	98.314	100	99.372	100	98.012	100	99.8747	99.8571	98.5449	0	0
	GCF_001910595.1_ASM191059	100	97.667	100	97.846	100	95.403	100	98.118	98	96.714	100	98.314	100	99.372	51	98.214	100	99.8747	99.8571	98.5449	0	0
	GCF_001910605.1_ASM191060	100	97.667	100	97.846	100	95.403	100	98.118	98	96.714	100	98.314	100	99.372	100	98.012	100	99.8747	99.8571	98.5449	0	0
	GCF_001910615.1_ASM191061	100	97.667	100	97.846	100	95.403	100	98.118	98	96.714	100	98.314	100	99.372	100	98.012	100	99.8747	99.8571	98.5449	0	0
	GCF_001910665.1_ASM191066	100	97.667	100	97.846	100	95.403	100	98.118	98	96.714	100	98.314	100	99.372	100	98.012	100	99.8747	99.8571	98.5449	0	0
	GCF_001910675.1_ASM191067	100	97.667	100	97.846	100	95.403	100	98.118	98	96.714	100	98.314	100	99.372	51	98.214	100	99.8747	99.8571	98.5449	0	0
	GCF_001910685.1_ASM191068	100	97.667	100	97.846	100	95.403	100	98.118	98	96.714	100	98.314	100	99.372	100	98.012	100	99.8747	99.8571	98.5449	0	0
	GCF_001922635.1_ASM192263	100	98.083	100	98.071	100	95.397	100	97.984	98	96.244	100	97.734	100	99.406	100	98.777	100	99.8747	99.8571	98.3483	0	0
	GCF_001922685.1_ASM192268	0	0	0	0	0	0	0	0	0	0	100	97.734	100	99.423	100	98.777	100	99.8747	87.625	98.274	0	0
	GCF_001922695.1_ASM192269	100	98.083	100	98.071	100	95.397	100	97.984	98	96.244	100	97.734	100	99.406	100	98.777	100	99.8747	99.8571	98.3483	0	0
	GCF_001922705.1_ASM192270	100	98.083	100	98.071	100	95.397	100	97.984	98	96.244	100	97.734	100	99.406	100	98.777	100	99.8747	99.8571	98.3483	0	0
	GCF_001922745.1_ASM192274	100	98.083	100	98.071	100	95.397	100	97.984	98	96.244	100	97.734	100	99.406	100	98.777	100	99.8747	99.8571	98.3483	0	0
	GCF_001922755.1_ASM192275	100	98.083	100	98.071	100	95.397	100	97.984	98	96.244	100	97.734	100	99.406	100	98.777	100	99.8747	99.8571	98.3483	0	0
	GCF_001923005.1_ASM192300	100	98.167	100	98.071	100	95.397	100	97.984	98	96.338	100	97.734	100	99.423	100	98.777	100	99.8747	99.8571	98.4926	0	0
	GCF_001939595.1_ASM193959	100	97.667	100	97.846	100	95.403	100	98.118	98	96.714	100	98.301	100	99.372	100	98.012	100	99.8935	99.8571	98.5126	0	0
	GCF_001939605.1_ASM193960	100	97.667	100	97.846	100	95.403	100	98.118	98	96.714	100	98.301	100	99.372	56	97.796	100	99.8774	99.8571	98.5449	0	0
	GCF_001939665.1_ASM193966	100	97.667	100	97.846	100	95.403	100	98.118	98	96.714	100	98.301	100	99.372	100	98.012	100	99.8935	99.8571	98.5284	0	0
	GCF_001949955.1_ASM194995	100	97.667	100	97.846	100	95.403	56	97.826	98	96.714	100	98.314	100	99.372	100	97.859	100	99.8783	77.5	98.4918	0	0
	GCF_001949965.1_ASM194996	100	97.667	100	97.846	100	95.403	100	97.984	91	96.545	79	98.075	100	99.372	46	97.659	100	99.8783	57.1429	98.575	0	0
	GCF_001950085.1_ASM195008	0	0	0	0	0	0	0	0	0	0	99	98.304	100	99.372	100	97.859	100	99.883	95.8571	98.6246	0	0
	GCF_001950095.1_ASM195009	100	98.833	100	97.814	100	95.113	100	97.446	100	97.698	99	98.525	100	99.932	100	98.93	100	99.9501	97	98.405	0	0
	GCF_001950155.1_ASM195015	100	97.667	100	97.846	100	95.403	58	98.135	98	96.714	100	98.314	82	99.38	100	97.859	100	99.8848	80.375	98.2995	0	0
	GCF_001950265.1_ASM195026	100	97.667	100	97.846	100	95.403	92	98.253	98	96.714	100	98.314	80	99.367	100	97.859	97.0667	99.8856	91.8333	98.6517	0	0
	GCF_001950295.1_ASM195029	100	97.667	100	97.846	95	95.672	100	97.984	98	96.62	100	98.314	100	99.372	100	97.859	100	99.8783	75	98.2859	0	0
	GCF_001950315.1_ASM195031	100	98.833	74	97.494	85	94.838	56	96.905	100	97.698	99	98.533	100	99.932	100	98.93	100	99.9501	92	98.01	0	0
	GCF_002006635.1_ASM200663	100	98	100	97.782	0	0	100	98.253	98	96.714	100	97.471	100	99.287	100	98.624	100	99.8558	99.8571	98.7049	0	0
	GCF_002006655.1_ASM200665	100	98	100	97.782	0	0	100	98.253	98	96.714	100	97.471	100	99.287	100	98.624	100	99.8558	99.8571	98.7049	0	0
	GCF_002006665.1_ASM200666	100	98	100	97.782	0	0	100	98.253	98	96.714	100	97.471	100	99.287	100	98.624	100	99.8558	99.8571	98.7049	0	0
	GCF_002014105.1_ASM201410	0	0	0	0	0	0	0	0	0	0	100	98.248	100	99.389	100	98.777	100	99.9194	99.8571	98.7984	0	0
	GCF_002014155.1_ASM201415	100	97.667	100	97.846	100	95.403	100	98.118	98	96.62	100	98.314	100	99.372	100	98.012	76.75	98.4516	78.2222	98.1778	0	0
	GCF_002014175.1_ASM201417	100	97.667	100	97.846	100	95.403	100	97.984	98	96.62	100	98.314	100	99.372	100	98.012	100	99.8827	99.8571	98.5449	0	0
	GCF_002014195.1_ASM201419	100	97.667	100	97.846	100	95.403	100	98.118	98	96.714	100	98.314	100	99.372	54	97.753	100	99.8935	99.8571	98.5449	0	0
	GCF_002014235.1_ASM201423	100	97.667	100	97.846	100	95.403	100	98.118	98	96.714	100	98.314	100	99.372	54	97.753	100	99.8935	99.8571	98.5449	0	0
	GCF_002014245.1_ASM201424	100	97.667	100	97.814	100	95.403	100	98.118	98	96.714	100	98.301	100	99.372	100	97.859	100	99.8935	87.375	98.5743	0	0
	GCF_002014265.1_ASM201426	100	97.667	100	97.846	100	95.403	100	98.118	98	96.62	100	98.314	100	99.372	100	98.012	100	99.8827	99.8571	98.5449	0	0
	GCF_002014275.1_ASM201427	0	0	0	0	0	0	0	0	66	95.81	100	97.708	100	99.712	100	98.624	100	99.9867	87.25	99.1439	0	0
	GCF_002014315.1_ASM201431	100	97.167	100	98.232	0	0	100	98.656	98	97.653	100	97.655	100	99.253	100	98.93	100	99.8863	99.8571	98.2257	0	0
	GCF_002014325.1_ASM201432	100	98.25	100	98.007	0	0	100	98.79	98	95.117	94	98.044	100	99.525	100	98.93	100	99.8728	99.8571	99.0436	0	0
	GCF_002014345.1_ASM201434	100	97.083	100	96.657	100	96.17	100	98.656	100	96.225	100	97.695	100	99.678	100	98.624	100	99.9867	99.7143	99.1146	0	0
	GCF_002014355.1_ASM201435	100	97.667	100	97.846	100	95.403	100	98.118	98	96.62	100	98.314	100	99.372	100	98.012	100	99.8827	99.8571	98.5449	0	0
	GCF_002014395.1_ASM201439	100	97.667	100	97.846	100	95.403	100	98.118	98	96.714	100	98.314	100	99.372	100	98.012	100	99.8935	99.8571	98.5449	0	0
	GCF_002014405.1_ASM201440	100	97.667	100	97.846	100	95.403	100	98.118	98	96.714	100	98.314	100	99.372	100	98.012	100	99.8935	99.8571	98.5449	0	0
	GCF_002014435.1_ASM201443	100	97.667	100	97.846	100	95.403	100	98.118	98	96.714	100	98.287	100	99.372	54	97.753	100	99.8935	99.8571	98.5449	0	0
	GCF_002014445.1_ASM201444	100	97.667	100	97.846	100	95.403	100	98.118	98	96.714	100	98.301	100	99.372	54	97.753	100	99.8935	99.8571	98.5449	0	0
	GCF_002014475.1_ASM201447	100	97.667	100	97.846	100	95.403	100	97.984	98	96.714	100	98.314	100	99.372	100	98.012	100	99.8935	99.8571	98.5449	0	0
	GCF_002016655.1_ASM201665	100	97.667	100	97.846	100	95.403	100	98.118	98	96.714	100	97.708	100	99.712	100	98.624	100	99.9867	87.25	99.1439	0	0
	GCF_002016735.1_ASM201673	100	97.667	100	97.814	100	95.403	100	98.118	98	96.714	100	98.301	100	99.372	100	97.859	100	99.8935	87.375	98.5743	0	0
	GCF_002016745.1_ASM201674	100	97.667	100	97.846	100	95.403	100	97.984	98	96.714	100	98.314	100	99.372	100	98.012	100	99.8935	99.8571	98.5449	0	0
	GCF_002016775.1_ASM201677	100	97.667	100	97.846	100	95.403	100	98.118	98	96.62	100	98.314	100	99.372	100	98.012	100	99.8827	99.8571	98.5449	0	0
	GCF_002016785.1_ASM201678	100	98.083	100	98.071	100	95.397	100	97.984	98	96.244	100	97.721	100	99.423	100	98.012	100	99.8747	87.375	98.2955	0	0
	GCF_002016815.1_ASM201681	100	97.667	100	97.814	100	95.403	100	98.118	98	96.714	100	98.301	100	99.372	100	97.859	100	99.8935	87.375	98.5743	0	0
	GCF_002016825.1_ASM201682	100	98.25	100	97.975	0	0	100	98.79	98	95.117	94	98.044	100	99.525	100	98.777	100	99.8702	99.8571	99.0594	0	0
	GCF_002016855.1_ASM201685	100	97.083	100	96.657	100	96.17	100	98.656	100	96.225	100	97.695	100	99.695	100	98.624	100	99.9867	99.7143	99.1146	0	0
	GCF_002016865.1_ASM201686	100	97.667	100	97.846	100	95.403	100	98.118	98	96.714	100	98.314	100	99.372	54	98.034	100	99.8935	87.625	98.5116	0	0
	GCF_002016915.1_ASM201691	100	97.667	100	97.846	100	95.403	100	98.118	98	96.62	100	98.314	100	99.372	54	97.753	100	99.8935	99.8571	98.5449	0	0
	GCF_002016935.1_ASM201693	100	97.667	100	97.846	100	95.403	100	98.118	98	96.62	100	98.314	100	99.372	100	98.012	100	99.8827	99.8571	98.5449	0	0
	GCF_002016955.1_ASM201695	100	97.667	100	97.846	100	95.403	100	98.118	98	96.62	100	98.314	100	99.372	100	98.012	100	99.8827	99.8571	98.5449	0	0
	GCF_002016975.1_ASM201697	0	0	0	0	0	0	0	0	66	95.81	100	97.708	100	99.712	100	98.624	100	99.9867	87.25	99.1439	0	0
	GCF_002016985.1_ASM201698	100	98.083	100	98.071	100	95.397	100	97.984	98	96.244	100	97.734	100	99.423	100	98.777	100	99.8747	99.8571	98.3324	0	0
	GCF_002016995.1_ASM201699	0	0	0	0	0	0	0	0	66	95.81	100	97.708	100	99.712	100	98.624	100	99.9867	87.25	99.1439	0	0
	GCF_002017035.1_ASM201703	100	97.667	100	97.846	100	95.403	100	98.118	98	96.62	100	98.314	100	99.372	100	98.012	100	99.8827	87.625	98.4909	0	0
	GCF_002017055.1_ASM201705	100	97.667	100	97.846	100	95.403	100	98.118	98	96.714	100	98.314	100	99.372	54	97.753	100	99.8935	99.8571	98.5449	0	0
	GCF_002017065.1_ASM201706	100	97.667	100	97.814	100	95.403	100	98.118	98	96.714	100	98.301	100	99.372	100	97.859	100	99.8935	87.375	98.5743	0	0
	GCF_002017095.1_ASM201709	100	97.667	100	97.814	100	95.403	100	98.118	98	96.714	100	98.301	100	99.372	100	97.859	100	99.8935	87.375	98.5743	0	0
	GCF_002017105.1_ASM201710	100	97.667	100	97.846	100	95.403	100	98.118	98	96.62	100	98.314	100	99.372	100	98.012	100	99.8827	99.8571	98.5449	0	0
	GCF_002017115.1_ASM201711	100	97.667	100	97.814	100	95.403	100	98.118	98	96.714	100	98.301	100	99.372	100	97.859	100	99.8935	87.375	98.5743	0	0
	GCF_002017125.1_ASM201712	100	97.667	100	97.846	100	95.403	100	98.118	98	96.714	100	98.314	100	99.372	54	97.753	100	99.8935	99.8571	98.5449	0	0
	GCF_002017175.1_ASM201717	100	97.667	100	97.846	100	95.403	100	98.118	98	96.714	100	97.708	100	99.712	100	98.624	100	99.9867	87.25	99.1439	0	0
	GCF_002017185.1_ASM201718	100	97.667	100	97.846	100	95.403	100	98.118	98	96.714	100	98.314	100	99.372	100	98.012	100	99.8935	99.8571	98.5449	0	0
	GCF_002017195.1_ASM201719	100	97.667	100	97.846	100	95.403	100	98.118	98	96.62	100	98.314	100	99.372	100	98.012	100	99.8827	99.8571	98.5449	0	0
	GCF_002017205.1_ASM201720	100	97.667	100	97.814	100	95.403	100	98.118	98	96.714	100	98.301	100	99.372	100	97.859	100	99.8935	87.375	98.5743	0	0
	GCF_002017255.1_ASM201725	100	97.667	100	97.846	100	95.403	100	98.118	98	96.62	100	98.314	100	99.372	100	98.012	99.9655	99.8825	99.8571	98.5449	0	0
	GCF_002017265.1_ASM201726	100	97.667	100	97.846	100	95.403	100	98.118	98	96.62	100	98.314	100	99.372	100	98.012	100	99.8827	99.8571	98.5449	0	0
	GCF_002017285.1_ASM201728	100	97.667	100	97.846	100	95.403	100	98.118	98	96.62	100	98.314	100	99.372	100	98.012	99.9655	99.8825	99.8571	98.5449	0	0
	GCF_002017315.1_ASM201731	100	98.083	100	98.071	100	95.397	100	97.984	98	96.244	100	97.734	100	99.423	100	98.012	100	99.8747	99.8571	98.3483	0	0
	GCF_002017335.1_ASM201733	100	97.667	100	97.846	100	95.403	100	98.118	98	96.62	100	98.314	100	99.372	100	98.012	100	99.8827	99.8571	98.5449	0	0
	GCF_002017345.1_ASM201734	100	97.667	100	97.846	100	95.403	100	98.118	98	96.714	100	98.314	100	99.355	72	98.077	100	99.8909	99.8571	98.5449	0	0
	GCF_002017355.1_ASM201735	100	97.667	100	97.814	100	95.403	100	98.118	98	96.714	100	98.301	100	99.372	100	97.859	100	99.8935	87.375	98.5743	0	0
	GCF_002017395.1_ASM201739	100	97.667	100	97.814	100	95.403	100	98.118	98	96.714	100	98.301	100	99.372	100	97.859	100	99.8935	87.375	98.5743	0	0
	GCF_002017405.1_ASM201740	100	97.667	100	97.846	100	95.403	100	98.118	98	96.62	100	98.314	100	99.372	54	97.753	100	99.8935	99.8571	98.5449	0	0
	GCF_002017415.1_ASM201741	100	97.667	100	97.846	100	95.403	100	98.118	98	96.62	100	98.314	100	99.372	100	98.012	100	99.8935	99.8571	98.5449	0	0
	GCF_002017425.1_ASM201742	100	97.667	100	97.846	100	95.403	100	98.118	98	96.62	100	98.314	100	99.372	54	97.753	100	99.887	99.8571	98.5449	0	0
	GCF_002017475.1_ASM201747	100	97.667	100	97.846	100	95.403	100	98.118	98	96.714	100	98.314	100	99.372	54	97.753	100	99.8935	99.8571	98.5449	0	0
	GCF_002017485.1_ASM201748	0	0	88	97.773	100	94.894	0	0	0	0	100	98.011	100	99.287	100	98.318	100	99.7991	100	98.4836	0	0
	GCF_002017515.1_ASM201751	100	97.667	100	97.846	100	95.403	100	98.118	98	96.62	100	98.314	100	99.372	100	98.012	100	99.8827	87.5	98.4746	0	0
	GCF_002017525.1_ASM201752	100	97.667	100	97.846	100	95.403	100	98.118	98	96.714	100	98.314	100	99.372	54	97.753	100	99.8935	99.8571	98.5449	0	0
	GCF_002017555.1_ASM201755	100	97.667	100	97.846	100	95.403	100	97.984	98	96.714	100	98.314	100	99.372	100	98.012	100	99.8935	99.8571	98.5449	0	0
	GCF_002017565.1_ASM201756	0	0	0	0	0	0	0	0	66	95.81	100	97.708	100	99.712	100	98.624	100	99.9867	87.25	99.1439	0	0
	GCF_002017595.1_ASM201759	0	0	0	0	0	0	0	0	66	95.81	100	97.708	100	99.712	100	98.624	100	99.9867	87.25	99.1439	0	0
	GCF_002017605.1_ASM201760	100	97.667	100	97.846	100	95.403	100	98.118	98	96.62	100	98.314	100	99.372	100	98.012	100	99.8827	87.5	98.5401	0	0
	GCF_002017615.1_ASM201761	100	97.667	100	97.814	100	95.403	100	98.118	98	96.714	100	98.301	100	99.372	100	97.859	100	99.8935	85.7143	98.6276	0	0
	GCF_002017625.1_ASM201762	100	97.667	100	97.846	100	95.403	100	97.984	98	96.714	100	98.314	100	99.372	100	98.012	100	99.8935	99.8571	98.5449	0	0
	GCF_002017675.1_ASM201767	100	97.667	100	97.846	100	95.403	100	98.118	98	96.714	100	98.314	100	99.355	54	97.753	100	99.8935	99.8571	98.5449	0	0
	GCF_002017685.1_ASM201768	100	97.667	100	97.846	100	95.403	100	98.118	98	96.714	100	98.314	100	99.372	54	97.753	100	99.8935	99.8571	98.5449	0	0
	GCF_002017705.1_ASM201770	100	97.667	100	97.846	100	95.403	100	98.118	98	96.62	100	98.314	100	99.372	100	98.012	100	99.8827	99.8571	98.5449	0	0
	GCF_002017735.1_ASM201773	100	97.667	100	97.846	100	95.403	100	98.118	98	96.62	100	98.314	100	99.372	100	98.012	99.9655	99.8825	99.4286	98.5103	0	0
	GCF_002017745.1_ASM201774	100	97.667	100	97.846	100	95.403	100	98.118	98	96.62	100	98.314	100	99.372	100	98.012	100	99.8827	99.8571	98.5449	0	0
	GCF_002017765.1_ASM201776	100	97.667	100	97.846	100	95.403	100	98.118	98	96.714	100	98.314	100	99.372	100	98.012	100	99.8935	99.8571	98.5449	0	0
	GCF_002017795.1_ASM201779	100	97.667	100	97.846	100	95.403	100	98.118	98	96.62	100	98.314	100	99.372	100	98.012	100	99.8827	99.8571	98.5449	0	0
	GCF_002017805.1_ASM201780	100	98.25	100	97.782	0	0	100	97.715	98	96.338	94	97.709	100	99.253	100	98.624	100	99.8988	100	98.5819	0	0
	GCF_002018935.1_ASM201893	100	98.083	100	98.071	100	95.397	100	97.849	98	96.338	100	97.721	100	99.423	100	98.777	100	99.8747	28.57	98.274	0	0
	GCF_002018965.1_ASM201896	100	98.083	100	98.071	100	95.397	100	97.849	98	96.338	100	97.721	100	99.423	100	98.777	100	99.8747	28.57	98.274	0	0
	GCF_002018995.1_ASM201899	100	98.083	100	98.071	100	95.397	100	97.849	98	96.338	100	97.721	100	99.423	100	98.777	100	99.8747	88.5	98.5138	0	0
	GCF_002019005.1_ASM201900	100	98.083	100	98.071	100	95.397	39	96.897	98	96.338	100	97.721	94	99.55	100	98.777	100	99.8747	28.57	98.274	0	0
	GCF_002019025.1_ASM201902	100	98.083	100	98.071	100	95.397	100	97.849	98	96.338	100	97.721	100	99.423	100	98.777	100	99.8747	57.1429	98.3045	0	0
	GCF_002019035.1_ASM201903	100	98.083	100	98.071	100	95.397	100	97.849	98	96.338	100	97.708	100	99.423	100	98.777	100	99.8747	79.6667	98.4377	0	0
	GCF_002028445.1_ASM202844	100	97.667	100	97.846	100	95.403	100	98.118	98	96.714	100	98.314	100	99.355	54	97.753	100	99.8935	99.8571	98.5449	0	0
	GCF_002028475.1_ASM202847	100	97.585	100	97.846	100	95.403	100	98.118	98	96.714	100	98.314	100	99.372	54	97.753	100	99.8935	99.8571	98.5449	0	0
	GCF_002028485.1_ASM202848	100	97.667	100	97.846	100	95.403	100	98.118	98	96.714	100	98.314	100	99.372	100	98.012	100	99.8935	99.8571	98.5449	0	0
	GCF_002028535.1_ASM202853	100	97.667	100	97.846	100	95.403	100	98.118	98	96.714	100	98.314	100	99.372	54	97.753	100	99.8935	99.8571	98.5449	0	0
	GCF_002085505.1_ASM208550	100	97.667	100	97.846	100	95.403	100	98.118	98	96.714	100	98.314	100	99.372	72	97.665	100	99.8935	99.8571	98.5449	0	0
	GCF_002119275.1_ASM211927	0	0	0	0	0	0	0	0	0	0	100	98.301	100	99.372	100	97.859	95.0968	99.9004	99.8571	98.5449	0	0
	GCF_002119285.1_ASM211928	0	0	0	0	0	0	0	0	0	0	100	98.301	100	99.372	100	97.859	100	99.8935	99.8571	98.5449	0	0
	GCF_002119295.1_ASM211929	0	0	0	0	0	0	0	0	0	0	100	98.301	100	99.372	100	97.859	100	99.8935	99.8571	98.5449	0	0
	GCF_002136595.1_ASM213659	100	97.917	100	97.589	0	0	100	98.118	98	96.808	100	97.879	100	99.27	100	98.012	100	99.8877	84.75	98.506	0	0
	GCF_002136605.1_ASM213660	100	98.167	100	96.657	100	96.17	100	98.656	100	96.225	100	97.695	100	99.712	100	98.624	100	99.9867	99.7143	99.1146	0	0
	GCF_002136615.1_ASM213661	100	97.667	100	97.846	100	95.403	100	98.118	98	96.62	100	98.314	100	99.372	100	98.012	100	99.8827	99.8571	98.5449	0	0
	GCF_002136655.1_ASM213665	100	98.25	100	97.814	0	0	100	97.715	98	96.901	100	97.971	100	99.491	100	98.624	100	99.8984	100	98.6331	0	0
	GCF_002136675.1_ASM213667	100	98.167	100	97.139	0	0	100	98.522	98	96.714	100	98.261	100	99.389	100	98.777	100	99.9194	99.8571	98.7984	0	0
	GCF_002136685.1_ASM213668	92	80.235	98	80.445	0	0	0	0	0	0	100	98.222	100	99.457	100	98.165	100	99.876	100	98.6281	0	0
	GCF_002136705.1_ASM213670	100	97.667	100	97.846	100	95.403	100	98.118	98	96.714	100	98.314	100	99.372	100	98.077	100	99.8935	99.8571	98.4926	0	0
	GCF_002136735.1_ASM213673	100	97.833	100	97.396	0	0	100	98.925	98	97.465	100	98.274	100	99.304	100	97.409	100	99.8834	100	98.6584	0	0
	GCF_002136745.1_ASM213674	100	97.667	100	97.846	100	95.403	100	98.118	98	96.714	100	98.314	100	99.372	54	97.753	100	99.8935	99.8571	98.5449	0	0
	GCF_002136775.1_ASM213677	100	97.667	100	97.846	100	95.403	100	98.118	98	96.714	100	98.314	100	99.372	54	97.753	100	99.8935	99.8571	98.5449	0	0
	GCF_002136815.1_ASM213681	100	98.833	100	97.461	0	0	100	98.118	98	97.458	100	98.446	100	99.22	100	98.012	100	99.8615	99.8571	98.5109	0	0
	GCF_002136825.1_ASM213682	100	97.667	100	97.846	100	95.403	100	98.118	98	96.62	100	98.314	100	99.372	100	98.012	100	99.8827	99.8571	98.5449	0	0
	GCF_002136855.1_ASM213685	100	98.167	100	97.107	0	0	100	98.522	98	96.526	100	98.261	100	99.389	100	98.624	100	99.9194	99.8571	98.7984	0	0
	GCF_002136885.1_ASM213688	100	97.667	100	97.846	100	95.403	100	98.118	98	96.62	100	98.314	100	99.372	100	98.012	100	99.8827	99.8571	98.5449	0	0
	GCF_002136895.1_ASM213689	92	80.505	99	80.077	0	0	0	0	0	0	100	98.366	100	99.338	100	98.624	100	99.8989	99.8571	98.406	0	0
	GCF_002136935.1_ASM213693	100	97.667	100	97.846	100	95.403	100	98.118	98	96.62	100	98.314	100	99.372	54	97.753	100	99.8935	99.8571	98.5449	0	0
	GCF_002136955.1_ASM213695	72	97.677	100	97.621	0	0	0	0	0	0	100	97.8	100	99.253	100	97.859	100	99.8736	100	98.4443	0	0
	GCF_002136965.1_ASM213696	100	97.667	100	97.846	100	95.403	100	98.118	98	96.714	100	98.314	100	99.372	54	97.753	100	99.8935	99.8571	98.5449	0	0
	GCF_002136995.1_ASM213699	100	97.583	100	97.782	0	0	100	95.43	100	97.238	100	97.497	100	99.27	100	98.777	100	99.8475	99.8571	98.7029	0	0
	GCF_002137035.1_ASM213703	100	97.667	100	97.814	100	95.403	100	98.118	98	96.714	100	98.301	100	99.372	100	97.859	100	99.8878	87.375	98.5743	0	0
	GCF_002137045.1_ASM213704	100	97.667	100	97.846	100	95.403	100	98.118	98	96.714	100	98.314	100	99.372	54	97.753	100	99.8935	99.8571	98.5449	0	0
	GCF_002137185.1_ASM213718	100	98.167	100	97.139	0	0	100	98.522	98	96.526	100	98.222	100	99.389	100	98.777	100	99.9169	99.8571	98.7984	0	0
	GCF_002137215.1_ASM213721	92	80.505	0	0	0	0	0	0	0	0	100	98.235	100	99.169	100	98.471	100	99.8707	95.625	98.116	0	0
	GCF_002137225.1_ASM213722	100	97.667	100	97.814	100	95.403	100	98.118	98	96.714	100	98.301	100	99.372	100	97.859	100	99.8935	87.375	98.5743	0	0
	GCF_002137255.1_ASM213725	51	98.865	67	97.352	0	0	100	98.118	100	97.332	100	97.102	100	99.287	100	98.165	100	99.8783	74.1667	98.8283	100	97.64
	GCF_002137265.1_ASM213726	51	98.865	67	97.352	0	0	100	98.118	100	97.332	100	98.051	100	99.287	100	98.165	100	99.8783	78	98.6888	100	97.67
	GCF_002137285.1_ASM213728	100	97.667	100	97.846	100	95.403	100	98.118	98	96.714	100	98.314	100	99.372	54	97.753	100	99.8935	99.8571	98.5449	0	0
	GCF_002137295.1_ASM213729	100	97.667	100	97.814	100	95.403	100	98.118	98	96.526	100	98.314	100	99.372	51	98.214	100	99.8901	99.8571	98.5449	0	0
	GCF_002137335.1_ASM213733	100	98.167	100	96.657	100	96.17	100	98.522	100	96.225	100	97.695	100	99.712	100	98.624	100	99.9867	99.7143	99.1146	0	0
	GCF_002137345.1_ASM213734	100	97.667	100	97.846	100	95.403	100	98.118	98	96.714	100	98.314	100	99.372	54	97.753	100	99.8935	99.8571	98.5449	0	0
	GCF_002137395.1_ASM213739	100	97.667	100	97.846	100	95.403	100	97.984	98	96.714	100	98.314	100	99.372	100	98.012	100	99.8935	99.8571	98.5449	0	0
	GCF_002137425.1_ASM213742	100	97.667	100	97.846	100	95.403	100	98.118	98	96.714	100	98.314	100	99.372	100	98.012	100	99.8935	99.8571	98.5449	0	0
	GCF_002137445.1_ASM213744	100	97.667	100	97.846	100	95.403	100	98.118	98	96.714	100	98.314	100	99.355	72	98.077	100	99.8909	99.8571	98.5449	0	0
	GCF_002137475.1_ASM213747	100	97.667	100	97.814	100	95.403	100	98.118	98	96.62	100	98.314	100	99.355	100	98.012	100	99.8827	87.5	98.715	0	0
	GCF_002137495.1_ASM213749	100	98.083	100	98.071	100	95.397	100	97.984	98	96.244	100	97.721	100	99.423	100	98.012	100	99.8747	87.375	98.2955	0	0
	GCF_002137525.1_ASM213752	100	97.667	100	97.846	100	95.403	100	98.118	98	96.714	100	98.314	100	99.372	54	97.753	100	99.8935	99.8571	98.5449	0	0
	GCF_002137555.1_ASM213755	100	97.667	100	97.846	100	95.403	100	98.118	98	96.62	100	98.314	100	99.372	100	98.012	100	99.8827	99.8571	98.5449	0	0
	GCF_002137565.1_ASM213756	100	97.667	100	97.814	100	95.403	100	98.118	98	96.714	100	98.301	100	99.372	100	97.859	100	99.8935	87.375	98.5743	0	0
	GCF_002137575.1_ASM213757	0	0	0	0	0	0	0	0	91	97.259	100	98.116	100	99.237	94	97.398	100	99.8861	74.8571	98.7283	0	0
	GCF_002137645.1_ASM213764	92	80.505	0	0	0	0	0	0	0	0	100	98.235	100	99.169	100	98.471	100	99.8707	95.625	98.116	0	0
	GCF_002137655.1_ASM213765	100	100	100	99.936	100	99.929	100	100	100	99.908	100	100	100	99.966	100	99.847	100	99.9889	100	100	100	99.39
	GCF_002137695.1_ASM213769	100	97.667	100	97.846	100	95.403	100	98.118	98	96.62	100	98.314	100	99.372	100	98.012	99.9655	99.8825	99.8571	98.5449	0	0
	GCF_002137715.1_ASM213771	100	97.667	100	97.814	100	95.403	100	98.118	98	96.714	100	98.301	100	99.372	100	97.859	100	99.8935	87.375	98.5743	0	0
	GCF_002137725.1_ASM213772	100	98.083	100	96.914	0	0	100	97.715	100	98.158	100	97.537	100	99.287	100	98.318	100	99.8478	99.8571	98.5334	100	97.68
	GCF_002137755.1_ASM213775	0	0	88	97.773	100	94.894	0	0	0	0	100	98.011	100	99.287	100	98.318	100	99.7991	100	98.4836	0	0
	GCF_002137775.1_ASM213777	92	80.505	99	80.077	0	0	0	0	0	0	100	98.366	100	99.338	100	98.624	100	99.8989	99.8571	98.406	0	0
	GCF_002137795.1_ASM213779	100	97.667	100	97.846	100	95.403	100	98.118	98	96.714	100	98.314	100	99.372	54	97.753	100	99.8935	99.8571	98.5449	0	0
	GCF_002137815.1_ASM213781	100	97.667	100	97.846	100	95.403	100	98.118	98	96.714	100	98.314	100	99.372	54	97.753	100	99.8935	99.8571	98.5449	0	0
	GCF_002137875.1_ASM213787	100	97.667	100	97.846	100	95.403	100	98.118	98	96.62	100	98.314	100	99.372	54	97.753	100	99.8935	99.8571	98.5449	0	0
	GCF_002137895.1_ASM213789	100	97.667	100	97.846	100	95.403	100	97.984	98	96.714	100	98.314	100	99.372	100	98.012	100	99.8935	99.8571	98.5449	0	0
	GCF_002137945.1_ASM213794	0	0	0	0	0	0	0	0	91	97.157	69	98.016	100	99.355	100	97.248	100	99.8959	99.8571	98.833	0	0
	GCF_002137955.1_ASM213795	100	98.25	100	97.846	0	0	100	97.715	98	96.901	100	97.971	100	99.491	100	98.624	100	99.8984	100	98.6331	0	0
	GCF_002137995.1_ASM213799	100	97.667	100	97.814	100	95.403	100	98.118	98	96.714	100	98.301	100	99.372	100	97.859	100	99.8935	87.375	98.5743	0	0
	GCF_002138005.1_ASM213800	100	97.667	100	97.846	100	95.403	100	98.118	98	96.714	100	98.314	100	99.355	72	98.077	100	99.8909	99.8571	98.5449	0	0
	GCF_002138035.1_ASM213803	100	97.667	100	97.846	100	95.403	100	98.118	98	96.62	100	98.314	100	99.372	100	98.012	99.9655	99.8825	99.8571	98.5449	0	0
	GCF_002138055.1_ASM213805	100	98	100	97.589	0	0	100	98.118	98	96.808	100	97.892	100	99.27	100	97.71	100	99.8969	99.8571	98.5753	0	0
	GCF_002138065.1_ASM213806	100	98.167	100	97.139	0	0	100	98.522	98	96.526	100	98.222	100	99.389	100	98.777	100	99.9169	99.8571	98.7984	0	0
	GCF_002138105.1_ASM213810	100	96.5	100	97.653	0	0	100	97.984	98	96.995	100	98.143	100	99.169	100	98.624	100	99.8754	99.8571	98.5423	99	98.87
	GCF_002138115.1_ASM213811	100	97.667	100	97.846	100	95.403	100	98.118	98	96.714	100	98.314	100	99.372	54	97.753	100	99.8935	99.8571	98.5449	0	0
	GCF_002138155.1_ASM213815	92	80.505	0	0	0	0	0	0	0	0	100	98.235	100	99.169	100	98.471	100	99.8707	95.625	98.116	0	0
	GCF_002138165.1_ASM213816	100	97.667	100	97.846	100	95.403	100	98.118	98	96.62	100	98.314	100	99.372	100	98.012	100	99.8827	99.8571	98.5449	0	0
	GCF_002138175.1_ASM213817	100	98.167	100	97.718	0	0	100	98.253	98	97.081	100	97.8	100	99.287	100	98.012	100	99.8852	99.8571	98.5861	0	0
	GCF_002138215.1_ASM213821	100	97.667	100	97.846	100	95.403	100	98.118	98	96.714	100	98.314	100	99.355	72	98.077	100	99.8909	99.8571	98.5449	0	0
	GCF_002138245.1_ASM213824	100	97.667	100	97.846	100	95.403	100	98.118	98	96.62	100	98.314	100	99.372	100	98.012	99.9655	99.8825	99.8571	98.5449	0	0
	GCF_002138295.1_ASM213829	100	97.667	100	97.814	100	95.403	100	98.118	98	96.714	100	98.301	100	99.372	100	97.859	100	99.8935	87.375	98.5743	0	0
	GCF_002138305.1_ASM213830	100	97.667	100	97.846	100	95.403	100	97.984	98	96.714	100	98.314	100	99.372	100	98.012	100	99.8935	83.5	98.6393	0	0
	GCF_002138315.1_ASM213831	100	97.667	100	97.814	100	95.403	100	98.118	98	96.714	100	98.301	100	99.372	100	97.859	100	99.8935	87.375	98.5743	0	0
	GCF_002138345.1_ASM213834	100	97.667	100	97.846	100	95.403	100	98.118	98	96.714	100	98.314	100	99.372	54	97.753	100	99.8935	99.8571	98.5449	0	0
	GCF_002138375.1_ASM213837	100	97.667	100	97.846	100	95.403	100	98.118	98	96.714	100	98.314	100	99.355	54	97.753	100	99.8935	99.8571	98.5449	0	0
	GCF_002142735.1_ASM214273	100	97.833	100	97.396	0	0	100	98.925	98	97.465	100	98.274	100	99.304	100	97.409	100	99.8834	100	98.6584	0	0
	GCF_002142935.1_ASM214293	100	97.667	100	97.846	100	95.403	100	98.118	98	96.62	100	98.314	100	99.372	100	98.012	100	99.8827	99.8571	98.5284	0	0
	GCF_002142945.1_ASM214294	100	97.917	100	97.782	0	0	100	98.118	98	97.089	100	97.813	100	99.559	100	97.554	100	99.879	99.8571	98.9429	0	0
	GCF_002142955.1_ASM214295	100	97.667	100	97.846	100	95.403	100	98.118	98	96.62	100	98.314	100	99.372	100	98.012	100	99.8779	99.8571	98.5449	0	0
	GCF_002142995.1_ASM214299	100	97.667	100	97.846	100	95.403	100	98.118	98	96.714	100	98.314	100	99.372	54	97.753	100	99.8935	99.8571	98.5449	0	0
	GCF_002143015.1_ASM214301	100	97.667	100	97.846	100	95.403	100	98.118	98	96.62	100	98.314	100	99.372	100	98.012	100	99.8827	99.8571	98.5449	0	0
	GCF_002143035.1_ASM214303	100	97.667	100	97.846	100	95.403	100	98.118	98	96.62	100	98.314	100	99.372	100	98.012	100	99.8827	99.8571	98.5449	0	0
	GCF_002143045.1_ASM214304	100	97.667	100	97.846	100	95.403	100	98.118	98	96.62	100	98.314	100	99.372	100	98.012	100	99.8827	99.8571	98.5449	0	0
	GCF_002143095.1_ASM214309	100	97.667	100	97.846	100	95.403	100	98.118	98	96.62	100	98.314	100	99.372	100	98.012	100	99.8827	99.8571	98.5449	0	0
	GCF_002143105.1_ASM214310	100	97.667	100	97.846	100	95.403	100	98.118	98	96.62	100	98.314	100	99.372	100	98.012	99.9655	99.8825	99.8571	98.5449	0	0
	GCF_002143145.1_ASM214314	55	98.645	100	98.071	100	95.397	100	97.984	98	96.244	100	97.734	100	99.423	100	98.777	100	99.8747	99.8571	98.3483	0	0
	GCF_002143185.1_ASM214318	0	0	0	0	0	0	0	0	0	0	100	98.248	100	99.287	100	98.93	100	99.8775	99.8571	98.6033	0	0
	GCF_002143195.1_ASM214319	100	97.667	100	97.846	100	95.403	100	98.118	98	96.714	100	98.314	100	99.355	72	98.077	100	99.8909	99.8571	98.5449	0	0
	GCF_002143235.1_ASM214323	100	97.667	100	97.846	100	95.403	100	98.118	98	96.714	100	98.301	100	99.355	100	97.859	100	99.8901	99.8571	98.5284	0	0
	GCF_002143265.1_ASM214326	100	97.667	100	97.846	100	95.403	100	98.118	98	96.714	100	98.314	100	99.372	54	97.753	100	99.8935	99.8571	98.5449	0	0
	GCF_002143275.1_ASM214327	0	0	0	0	0	0	0	0	66	95.81	100	97.708	100	99.712	100	98.624	100	99.9833	87.25	99.1439	0	0
	GCF_002143315.1_ASM214331	100	97.667	100	97.846	100	95.403	100	98.118	98	96.62	100	98.314	100	99.372	54	97.753	100	99.8935	99.8571	98.5449	0	0
	GCF_002143335.1_ASM214333	100	97.667	100	97.846	100	95.403	100	98.118	98	96.62	100	98.314	100	99.372	100	98.012	100	99.8827	99.8571	98.5449	0	0
	GCF_002143345.1_ASM214334	100	98.25	100	97.782	0	0	100	97.715	98	96.338	94	97.709	100	99.253	100	98.624	100	99.8988	100	98.5819	0	0
	GCF_002143375.1_ASM214337	100	98.167	100	96.657	100	96.17	100	98.656	100	96.225	100	97.695	100	99.712	100	98.624	100	99.9867	99.7143	99.103	0	0
	GCF_002143395.1_ASM214339	100	97.667	100	97.846	100	95.403	100	98.118	98	96.714	100	98.314	100	99.372	54	97.753	100	99.8935	99.8571	98.5449	0	0
	GCF_002143405.1_ASM214340	100	97.667	100	97.846	100	95.403	100	98.118	98	96.62	100	98.314	100	99.372	100	98.012	100	99.8827	99.8571	98.5284	0	0
	GCF_002143425.1_ASM214342	100	97.667	100	97.846	100	95.403	100	98.118	98	96.714	100	98.314	100	99.355	100	98.012	100	99.8909	99.8571	98.5449	0	0
	GCF_002143475.1_ASM214347	100	98.25	100	97.846	0	0	100	97.715	98	96.901	100	97.971	100	99.491	100	98.624	100	99.8984	100	98.6331	0	0
	GCF_002143495.1_ASM214349	100	97.667	100	97.846	100	95.403	100	98.118	98	96.714	100	98.314	100	99.372	54	97.753	100	99.8935	99.8571	98.5449	0	0
	GCF_002143555.1_ASM214355	100	97.667	100	97.846	100	95.403	100	98.118	98	96.714	100	98.314	100	99.372	54	97.753	100	99.8935	99.8571	98.5449	0	0
	GCF_002143575.1_ASM214357	100	97.667	100	97.846	100	95.403	100	98.118	98	96.714	100	98.314	100	99.372	100	98.077	100	99.8935	99.8571	98.481	0	0
	GCF_002143605.1_ASM214360	100	98	100	97.589	0	0	64	97.89	98	96.62	100	97.892	100	99.27	100	97.859	100	99.8969	87.625	98.7399	0	0
	GCF_002143625.1_ASM214362	100	97.667	100	97.814	100	95.403	100	98.118	98	96.62	100	98.314	100	99.355	100	98.012	100	99.873	99.2857	98.5314	0	0
	GCF_002143655.1_ASM214365	100	97.667	100	97.846	100	95.403	100	98.118	98	96.714	100	98.314	100	99.372	54	97.753	100	99.8935	99.8571	98.5449	0	0
	GCF_002143675.1_ASM214367	100	97.667	100	97.846	100	95.403	100	98.118	98	96.62	100	98.314	100	99.372	100	98.012	100	99.8827	99.8571	98.5449	0	0
	GCF_002143685.1_ASM214368	100	97.667	100	97.846	100	95.403	100	97.984	98	96.62	100	98.314	100	99.355	54	97.753	100	99.8935	99.8571	98.5449	0	0
	GCF_002143715.1_ASM214371	100	97.667	100	97.846	100	95.403	100	98.118	98	96.714	100	98.314	100	99.372	100	98.077	100	99.8935	99.8571	98.4921	0	0
	GCF_002143725.1_ASM214372	92	80.505	99	80.077	0	0	0	0	0	0	100	98.366	100	99.338	100	98.624	100	99.8989	99.8571	98.406	0	0
	GCF_002143755.1_ASM214375	100	97.083	100	96.657	100	96.17	100	98.656	100	96.225	100	97.695	100	99.678	100	98.624	100	99.9867	99.7143	99.1146	0	0
	GCF_002143775.1_ASM214377	100	97.667	100	97.846	100	95.403	100	98.118	98	96.714	100	98.314	100	99.372	54	97.753	100	99.8935	99.8571	98.5449	0	0
	GCF_002143785.1_ASM214378	100	97.667	100	97.846	100	95.403	100	98.118	98	96.62	100	98.314	100	99.372	100	98.012	100	99.8827	99.8571	98.5449	0	0
	GCF_002143795.1_ASM214379	100	97.667	100	97.846	100	95.403	100	98.118	98	96.714	100	98.314	100	99.372	54	97.753	100	99.8909	99.8571	98.5449	0	0
	GCF_002143835.1_ASM214383	100	97.667	100	97.846	100	95.403	100	98.118	98	96.714	100	98.314	100	99.372	100	98.012	100	99.8901	99.8571	98.5449	0	0
	GCF_002143855.1_ASM214385	34	98.289	100	97.943	100	94.965	0	0	0	0	100	98.024	100	99.304	56	97.527	100	99.8056	87.625	98.2659	0	0
	GCF_002143875.1_ASM214387	100	98	100	97.589	0	0	100	98.118	98	96.62	100	97.879	100	99.253	100	97.863	100	99.886	99.8571	98.5753	0	0
	GCF_002143885.1_ASM214388	100	97.917	100	97.782	0	0	100	98.253	98	96.714	100	97.497	100	99.287	100	98.624	100	99.8592	99.8571	98.6957	0	0
	GCF_002143935.1_ASM214393	100	97.667	100	97.846	100	95.403	100	98.118	98	96.714	100	98.314	100	99.372	100	98.012	100	99.8935	99.8571	98.5449	0	0
	GCF_002143955.1_ASM214395	100	98.75	100	97.653	0	0	100	98.118	98	97.552	100	98.261	100	99.355	100	97.859	100	99.8959	99.8571	98.8654	0	0
	GCF_002143975.1_ASM214397	100	96.5	100	97.653	0	0	100	97.984	98	96.995	100	98.169	100	99.169	100	98.624	100	99.8819	99.8571	98.5423	99	98.87
	GCF_002144685.1_ASM214468	100	97.667	100	97.846	100	95.403	100	98.118	98	96.62	100	98.314	100	99.372	100	98.012	100	99.8827	99.8571	98.5449	0	0
	GCF_002144695.1_ASM214469	100	98.25	100	97.975	0	0	100	98.79	98	95.117	94	98.044	100	99.525	100	98.777	100	99.8702	99.8571	99.0594	0	0
	GCF_002144725.1_ASM214472	100	97.667	100	97.846	100	95.403	100	98.118	98	96.714	100	98.314	100	99.372	54	97.753	100	99.8935	99.8571	98.5449	0	0
	GCF_002144755.1_ASM214475	100	97.667	100	97.846	100	95.403	100	98.118	98	96.714	100	98.314	100	99.372	100	98.012	100	99.8935	99.8571	98.5449	0	0
	GCF_002144765.1_ASM214476	100	98.25	100	97.975	0	0	100	98.79	98	95.117	94	98.044	100	99.525	100	98.777	100	99.8702	99.8571	99.0594	0	0
	GCF_002144795.1_ASM214479	100	97.25	100	98.007	100	96.601	100	99.059	100	96.225	94	97.807	100	99.287	100	98.165	100	99.9088	99.8571	98.5076	0	0
	GCF_002144805.1_ASM214480	100	98.25	100	97.846	0	0	100	97.715	98	96.901	100	97.971	100	99.491	100	98.624	100	99.8984	100	98.6331	0	0
	GCF_002144835.1_ASM214483	92	80.505	0	0	0	0	0	0	0	0	100	98.235	100	99.169	100	98.471	100	99.8707	95.625	98.116	0	0
	GCF_002144925.1_ASM214492	100	98.083	100	98.071	100	95.397	100	97.984	98	96.244	100	97.734	100	99.423	100	98.012	100	99.8747	99.8571	98.3483	0	0
	GCF_002144955.1_ASM214495	100	97.917	100	97.589	0	0	100	98.118	98	96.808	100	97.879	100	99.27	100	98.012	100	99.8877	84.75	98.506	0	0
	GCF_002144965.1_ASM214496	0	0	88	97.773	100	94.894	0	0	0	0	100	98.011	100	99.287	100	98.318	100	99.7991	100	98.4836	0	0
	GCF_002144975.1_ASM214497	100	97.667	100	97.814	100	95.403	100	98.118	64	96.264	100	98.301	100	99.372	100	97.859	100	99.8935	87.375	98.5743	0	0
	GCF_002144995.1_ASM214499	100	98.5	100	97.653	0	0	100	98.79	100	96.409	100	97.905	100	99.22	100	97.859	100	99.8973	99.8571	99.1456	0	0
	GCF_002145035.1_ASM214503	100	97.667	100	97.846	100	95.403	100	97.984	98	96.714	100	98.314	100	99.372	100	98.012	100	99.8935	99.8571	98.5449	0	0
	GCF_002145055.1_ASM214505	100	97.667	100	97.846	100	95.403	100	98.118	98	96.714	100	98.314	100	99.355	54	97.753	100	99.8935	99.8571	98.5449	0	0
	GCF_002145065.1_ASM214506	100	97.667	100	97.846	100	95.403	100	98.118	98	96.714	100	98.314	100	99.355	54	97.753	100	99.8935	99.8571	98.5449	0	0
	GCF_002145095.1_ASM214509	100	98.25	100	97.975	0	0	100	98.79	98	95.117	94	98.044	100	99.525	100	98.777	100	99.8702	99.8571	99.0594	0	0
	GCF_002145115.1_ASM214511	100	97.667	100	97.846	100	95.403	100	97.984	98	96.714	100	98.314	100	99.372	100	98.012	100	99.8935	99.8571	98.5449	0	0
	GCF_002145125.1_ASM214512	100	97.667	100	97.846	100	95.403	100	98.118	98	96.714	100	97.708	100	99.712	100	98.624	100	99.9867	87.25	99.1439	0	0
	GCF_002145155.1_ASM214515	100	98.333	100	97.911	0	0	100	98.118	98	96.62	100	98.195	100	99.27	100	98.624	100	99.9016	99.8571	98.8793	0	0
	GCF_002145175.1_ASM214517	100	97.667	100	97.846	100	95.403	100	98.118	98	96.62	100	98.314	100	99.372	100	98.012	100	99.8827	95.7143	98.6226	0	0
	GCF_002145195.1_ASM214519	100	97.667	100	97.846	100	95.403	100	98.118	98	96.714	100	98.314	100	99.355	72	98.077	100	99.8909	96.1429	98.5651	0	0
	GCF_002145255.1_ASM214525	100	98	100	97.782	0	0	100	98.253	98	96.714	100	97.458	100	99.287	100	98.624	100	99.8558	99.8571	98.7049	0	0
	GCF_002145295.1_ASM214529	51	98.865	67	97.304	0	0	100	98.118	100	97.332	100	97.774	100	99.338	71	97.854	100	99.878	66.8333	98.7237	99	98.01
	GCF_002145375.1_ASM214537	0	0	88	97.773	100	94.894	0	0	0	0	100	98.011	100	99.287	100	98.318	100	99.7991	100	98.4836	0	0
	GCF_002145395.1_ASM214539	51	98.865	67	97.304	0	0	100	98.118	100	97.332	100	98.314	100	99.338	100	97.859	100	99.873	81.25	98.6805	99	97.99
	GCF_002145435.1_ASM214543	100	97.667	100	97.846	100	95.403	100	98.118	98	96.526	100	98.314	100	99.372	100	98.012	100	99.8827	99.8571	98.5449	0	0
	GCF_002148725.1_ASM214872	100	97.667	100	97.846	100	95.403	100	98.118	98	96.714	100	98.314	100	99.372	54	97.753	100	99.888	99.8571	98.5449	0	0
	GCF_002148735.1_ASM214873	100	98	100	97.107	0	0	100	98.253	98	97.277	94	98.407	100	99.237	100	98.471	100	99.8835	99.8571	99.0087	0	0
	GCF_002148745.1_ASM214874	100	97.5	100	97.878	0	0	100	98.925	98	96.62	100	98.116	100	99.152	100	98.318	100	99.8747	99.8571	98.4314	0	0
	GCF_002150405.1_ASM215040	100	98.833	100	97.814	100	95.113	100	97.446	100	97.698	100	98.551	100	99.932	100	98.777	100	99.9501	87.5	98.3201	0	0
	GCF_002154155.1_ASM215415	100	97.667	100	97.846	100	95.403	100	98.118	98	96.714	100	98.301	92	99.352	100	97.859	100	99.8935	99.8571	98.5449	0	0
	GCF_002154215.1_ASM215421	100	97.667	100	97.846	71	95.11	83	98.226	53	96.041	100	98.301	44	99.689	100	97.859	87.697	99.8863	76.3333	98.4244	0	0
	GCF_002182345.1_ASM218234	55	98.645	100	98.071	100	95.397	100	97.984	98	96.244	100	97.734	100	99.423	100	98.777	100	99.8747	99.8571	98.3483	0	0
	GCF_002182365.1_ASM218236	100	97.667	100	97.846	100	95.403	100	98.118	98	96.62	100	98.314	100	99.372	54	97.753	100	99.8935	99.8571	98.5449	0	0
	GCF_002182385.1_ASM218238	100	97.667	100	97.846	100	95.403	100	98.118	98	96.714	100	98.314	100	99.372	100	98.012	100	99.8866	99.8571	98.5449	0	0
	GCF_002182405.1_ASM218240	0	0	88	97.773	100	94.894	0	0	0	0	100	98.011	100	99.287	100	98.318	100	99.7991	100	98.4836	0	0
	GCF_002182425.1_ASM218242	100	97.667	100	97.846	100	95.403	100	98.118	98	96.714	100	98.314	100	99.372	54	97.753	100	99.8935	99.8571	98.5449	0	0
	GCF_002182445.1_ASM218244	100	97.667	100	97.814	100	95.403	100	98.118	98	96.714	100	98.301	100	99.372	100	97.859	100	99.8878	87.375	98.5743	0	0
	GCF_002182465.1_ASM218246	100	98.5	100	97.653	0	0	100	98.79	100	96.409	100	97.905	100	99.22	100	97.859	100	99.8973	99.8571	99.1456	0	0
	GCF_002182485.1_ASM218248	0	0	0	0	0	0	0	0	66	95.81	100	97.708	100	99.712	100	98.624	100	99.9867	87.25	99.1439	0	0
	GCF_002182505.1_ASM218250	100	97.667	100	97.75	100	95.403	100	98.118	58	96.815	100	98.314	100	99.372	54	97.753	100	99.8935	99.8571	98.5449	0	0
	GCF_002182545.1_ASM218254	100	97.667	100	97.846	100	95.403	100	98.118	98	96.714	100	98.314	100	99.372	100	98.077	100	99.8935	99.8571	98.4926	0	0
	GCF_002182605.1_ASM218260	100	97.667	100	97.846	100	95.403	100	98.118	98	96.714	100	98.314	100	99.355	72	98.077	100	99.8909	99.8571	98.5449	0	0
	GCF_002182615.1_ASM218261	100	97.667	100	97.846	100	95.403	100	98.118	64	96.259	100	98.314	100	99.372	54	97.753	100	99.8935	99.8571	98.5449	0	0
	GCF_002182625.1_ASM218262	100	97.667	100	97.846	100	95.403	100	98.118	98	96.62	100	98.314	100	99.372	100	98.012	100	99.8827	99.8571	98.5284	0	0
	GCF_002182645.1_ASM218264	100	97.667	100	97.846	100	95.403	100	98.118	98	96.714	100	98.314	100	99.372	54	97.753	100	99.8935	99.8571	98.5449	0	0
	GCF_002182685.1_ASM218268	100	98.083	100	98.071	100	95.397	100	97.849	98	96.244	100	97.734	100	99.406	100	98.777	100	99.8747	99.8571	98.3483	0	0
	GCF_002182695.1_ASM218269	100	97.667	100	97.846	100	95.403	100	98.118	98	96.526	100	98.314	100	99.372	100	98.012	100	99.8827	99.8571	98.5449	0	0
	GCF_002182705.1_ASM218270	100	97.667	100	97.846	100	95.403	100	98.118	98	96.62	100	98.314	100	99.372	100	98.012	100	99.8827	87.5	98.4375	0	0
	GCF_002182725.1_ASM218272	100	97.667	100	97.846	100	95.403	100	98.118	98	96.62	100	98.314	100	99.372	100	98.012	100	99.8827	87.5	98.4375	0	0
	GCF_002182765.1_ASM218276	100	97.585	100	97.846	100	95.403	100	98.118	98	96.714	100	98.314	100	99.372	54	97.753	100	99.8935	99.8571	98.5449	0	0
	GCF_002182785.1_ASM218278	100	97.667	100	97.846	100	95.403	100	98.118	98	96.62	100	98.314	100	99.372	100	98.012	100	99.8827	99.8571	98.5449	0	0
	GCF_002182795.1_ASM218279	100	97.667	100	97.846	100	95.403	100	98.118	98	96.62	100	98.314	100	99.372	100	98.012	100	99.8827	99.8571	98.5284	0	0
	GCF_002182805.1_ASM218280	100	97.667	100	97.846	100	95.403	100	98.118	98	96.62	100	98.314	100	99.372	100	98.012	99.9655	99.8825	99.8571	98.5449	0	0
	GCF_002182845.1_ASM218284	100	97.667	100	97.846	100	95.403	100	98.118	98	96.62	100	98.314	100	99.372	100	98.012	99.9655	99.8825	99.8571	98.5449	0	0
	GCF_002182865.1_ASM218286	100	97.667	100	97.846	100	95.403	100	98.118	98	96.714	100	98.314	100	99.372	54	97.753	100	99.8935	99.8571	98.5449	0	0
	GCF_002182875.1_ASM218287	100	97.667	100	97.846	100	95.403	100	98.118	98	96.714	100	98.314	100	99.372	54	97.753	100	99.8935	99.8571	98.5449	0	0
	GCF_002182895.1_ASM218289	100	97.667	100	97.846	100	95.403	100	98.118	89	96.947	100	98.314	100	99.372	100	98.758	100	99.8935	99.8571	98.5449	0	0
	GCF_002182925.1_ASM218292	100	97.667	100	97.782	100	95.403	100	98.118	98	96.62	100	98.314	100	99.372	100	98.012	100	99.8827	99.8571	98.5449	0	0
	GCF_002182945.1_ASM218294	100	97.667	100	97.846	100	95.403	100	98.118	98	96.714	100	97.734	100	99.372	100	98.777	100	99.8747	99.8571	98.3317	0	0
	GCF_002182955.1_ASM218295	100	97.667	100	97.846	100	95.403	100	98.118	98	96.714	100	98.314	100	99.355	72	98.077	100	99.8909	99.8571	98.5449	0	0
	GCF_002182965.1_ASM218296	100	97.667	100	97.846	100	95.403	100	98.118	98	96.714	100	98.314	100	99.355	54	97.753	100	99.8935	99.8571	98.5449	0	0
	GCF_002183005.1_ASM218300	100	98.25	100	97.975	0	0	100	98.79	98	95.117	94	98.044	100	99.525	100	98.777	100	99.8702	99.8571	99.0479	0	0
	GCF_002183025.1_ASM218302	100	97.667	100	97.846	100	95.403	100	98.118	98	96.714	100	98.287	100	99.372	54	97.753	100	99.8935	99.8571	98.5449	0	0
	GCF_002183035.1_ASM218303	100	97.667	100	97.846	100	95.403	100	98.118	98	96.62	100	98.314	100	99.372	100	98.012	100	99.8827	95.7143	98.6226	0	0
	GCF_002183045.1_ASM218304	0	0	0	0	0	0	0	0	0	0	94	98.035	100	99.525	100	98.93	100	99.8728	99.8571	99.0436	0	0
	GCF_002183085.1_ASM218308	100	97.667	100	97.814	100	95.403	100	98.118	98	96.714	100	98.301	100	99.372	100	97.859	100	99.8935	87.375	98.5743	0	0
	GCF_002183105.1_ASM218310	100	98.25	100	98.007	0	0	100	98.387	98	95.117	94	98.044	100	99.525	100	98.93	100	99.8728	99.8571	99.0436	0	0
	GCF_002183115.1_ASM218311	100	97.667	100	97.814	100	95.403	100	98.118	98	96.714	100	98.287	100	99.372	100	97.859	100	99.8935	87.375	98.5743	0	0
	GCF_002183125.1_ASM218312	100	98.25	100	98.007	0	0	100	98.387	98	95.117	94	98.044	100	99.525	100	98.93	100	99.8728	99.8571	99.0436	0	0
	GCF_002183165.1_ASM218316	100	97.667	100	97.814	100	95.403	100	98.118	98	96.714	100	98.301	100	99.372	100	97.859	100	99.8893	87.375	98.5743	0	0
	GCF_002183185.1_ASM218318	100	97.667	100	97.846	100	95.403	100	98.118	98	96.714	100	98.314	100	99.372	100	98.012	100	99.8935	99.8571	98.5449	0	0
	GCF_002183195.1_ASM218319	100	97.667	100	97.846	100	95.403	100	98.118	98	96.714	100	98.314	100	99.372	54	98.034	100	99.8935	99.8571	98.5449	0	0
	GCF_002183215.1_ASM218321	100	97.667	100	97.846	100	95.403	100	98.118	98	96.714	100	98.314	100	99.372	54	98.034	100	99.8935	87.625	98.5116	0	0
	GCF_002183245.1_ASM218324	100	97.667	100	97.846	100	95.403	100	98.118	98	96.714	100	98.314	100	99.372	54	98.034	100	99.8935	99.8571	98.5449	0	0
	GCF_002183265.1_ASM218326	100	97.667	100	97.75	100	95.403	100	98.118	64	96.264	100	98.301	100	99.372	100	97.859	100	99.8935	85.5714	98.7107	0	0
	GCF_002183275.1_ASM218327	100	97.667	100	97.846	100	95.403	100	98.118	98	96.714	100	98.314	100	99.355	54	97.753	100	99.8935	99.8571	98.5449	0	0
	GCF_002183285.1_ASM218328	100	97.667	100	97.814	100	95.403	100	98.118	98	96.714	100	98.301	100	99.372	100	97.859	100	99.8935	87.375	98.5743	0	0
	GCF_002183325.1_ASM218332	100	97.667	100	97.846	100	95.403	100	98.118	98	96.714	100	98.314	100	99.355	54	97.753	100	99.8935	99.8571	98.5449	0	0
	GCF_002183345.1_ASM218334	100	97.667	100	97.846	100	95.403	100	97.984	98	96.714	100	98.314	100	99.372	100	98.012	100	99.8935	99.8571	98.5449	0	0
	GCF_002183355.1_ASM218335	100	97.667	100	97.846	100	95.403	100	98.118	98	96.714	100	98.314	100	99.372	54	97.753	100	99.8935	99.8571	98.5449	0	0
	GCF_002183365.1_ASM218336	100	97.667	100	97.846	100	95.403	100	98.118	98	96.714	100	98.314	100	99.372	100	98.012	100	99.8901	99.8571	98.5449	0	0
	GCF_002183405.1_ASM218340	100	97.667	100	97.846	100	95.403	100	98.118	98	96.62	100	98.314	100	99.372	100	98.012	100	99.8827	99.8571	98.5449	0	0
	GCF_002183425.1_ASM218342	100	98.25	100	97.975	0	0	100	98.79	98	95.117	94	98.044	100	99.525	100	98.777	100	99.8702	99.8571	99.0594	0	0
	GCF_002183435.1_ASM218343	100	97.667	100	97.814	100	95.403	100	98.118	98	96.714	100	98.301	100	99.372	100	97.859	100	99.8909	87.375	98.5743	0	0
	GCF_002183445.1_ASM218344	100	97.667	100	97.846	100	95.403	100	97.984	98	96.714	100	98.314	100	99.372	100	98.012	100	99.8935	99.8571	98.5449	0	0
	GCF_002183485.1_ASM218348	100	97.667	100	97.846	100	95.403	100	98.118	98	96.714	100	98.314	100	99.372	54	97.753	100	99.8909	99.8571	98.5449	0	0
	GCF_002183505.1_ASM218350	100	98.083	100	98.071	100	95.397	100	97.984	98	96.244	100	97.734	100	99.406	100	98.777	100	99.8747	87.5	98.2934	0	0
	GCF_002183515.1_ASM218351	0	0	0	0	0	0	0	0	0	0	100	98.538	100	99.932	61	98.992	100	99.9436	99.8571	98.152	0	0
	GCF_002183545.1_ASM218354	100	97.667	100	97.846	100	95.403	100	98.118	98	96.62	100	98.314	100	99.372	54	97.753	100	99.8935	99.8571	98.5449	0	0
	GCF_002183555.1_ASM218355	100	97.667	100	97.846	100	95.403	100	98.118	98	96.62	100	98.314	100	99.372	54	97.753	100	99.8935	99.8571	98.5449	0	0
	GCF_002183585.1_ASM218358	100	97.667	100	97.846	100	95.403	100	98.118	98	96.714	100	98.314	100	99.372	54	97.753	100	99.8935	99.8571	98.5449	0	0
	GCF_002183595.1_ASM218359	100	97.667	100	97.814	100	95.403	100	98.118	98	96.714	100	98.301	100	99.372	100	97.859	100	99.8878	87.375	98.5743	0	0
	GCF_002183625.1_ASM218362	100	97.667	100	97.846	100	95.403	100	98.118	98	96.62	100	98.314	100	99.372	100	98.012	100	99.8827	99.8571	98.5449	0	0
	GCF_002183635.1_ASM218363	100	97.667	100	97.846	100	95.403	100	98.118	98	96.714	100	98.314	100	99.355	72	98.077	100	99.8909	99.8571	98.5449	0	0
	GCF_002183665.1_ASM218366	100	97.667	100	97.846	100	95.403	100	98.118	98	96.714	100	98.314	100	99.372	54	97.753	100	99.8935	99.8571	98.5449	0	0
	GCF_002183675.1_ASM218367	92	80.505	99	80.077	0	0	0	0	0	0	100	98.366	100	99.338	100	98.624	100	99.8989	99.8571	98.406	0	0
	GCF_002183705.1_ASM218370	100	97.667	100	97.846	100	95.403	100	98.118	98	96.62	100	98.314	100	99.372	100	98.012	100	99.8827	99.8571	98.5449	0	0
	GCF_002183725.1_ASM218372	100	97.667	100	97.846	100	95.403	100	98.118	98	96.62	100	98.314	100	99.372	100	98.012	100	99.8827	99.8571	98.5449	0	0
	GCF_002183735.1_ASM218373	100	97.667	100	97.846	100	95.403	100	98.118	98	96.714	100	98.314	100	99.372	54	97.753	100	99.8909	99.8571	98.5449	0	0
	GCF_002183765.1_ASM218376	100	97.667	100	97.846	100	95.403	100	98.118	98	96.714	100	98.314	100	99.372	54	97.753	100	99.8935	99.8571	98.5449	0	0
	GCF_002183785.1_ASM218378	100	97.667	100	97.846	100	95.403	100	98.118	98	96.714	100	98.314	100	99.372	100	98.012	100	99.8935	99.8571	98.5449	0	0
	GCF_002183805.1_ASM218380	100	97.667	100	97.846	100	95.403	100	98.118	98	96.62	100	98.314	100	99.372	100	98.012	99.9655	99.8825	99.8571	98.5449	0	0
	GCF_002183815.1_ASM218381	100	97.667	100	97.846	100	95.403	100	98.118	98	96.714	100	98.314	100	99.372	54	97.753	100	99.8935	99.8571	98.5449	0	0
	GCF_002183845.1_ASM218384	100	97.667	100	97.846	100	95.403	100	98.118	98	96.714	100	98.314	100	99.372	54	97.753	100	99.8935	99.8571	98.5449	0	0
	GCF_002183855.1_ASM218385	100	97.667	100	97.846	100	95.403	100	98.118	98	96.62	100	98.314	100	99.372	100	98.012	99.9655	99.8825	99.8571	98.5449	0	0
	GCF_002183875.1_ASM218387	100	97.667	100	97.846	100	95.403	100	98.118	98	96.714	100	98.314	100	99.372	54	97.753	100	99.8935	99.8571	98.5449	0	0
	GCF_002183905.1_ASM218390	100	97.667	100	97.846	100	95.403	100	98.118	98	96.714	100	98.314	100	99.355	54	97.753	100	99.8935	99.8571	98.5449	0	0
	GCF_002183925.1_ASM218392	0	0	88	97.773	100	94.894	0	0	0	0	100	98.011	100	99.287	100	98.318	100	99.7991	100	98.4836	0	0
	GCF_002183945.1_ASM218394	100	97.667	100	97.846	100	95.403	100	98.118	98	96.714	100	98.314	100	99.372	54	97.753	100	99.8935	99.8571	98.5449	0	0
	GCF_002183955.1_ASM218395	100	97.667	100	97.814	100	95.403	100	98.118	98	96.714	100	98.301	100	99.372	100	97.859	100	99.8935	87.375	98.5743	0	0
	GCF_002183975.1_ASM218397	100	97.667	100	97.846	100	95.403	100	98.118	98	96.714	100	98.314	100	99.355	72	98.077	100	99.8909	99.8571	98.5449	0	0
	GCF_002184005.1_ASM218400	100	97.667	100	97.846	100	95.403	100	98.118	98	96.62	100	98.314	100	99.372	100	98.012	100	99.8827	95.7143	98.6226	0	0
	GCF_002184025.1_ASM218402	100	97.667	100	97.846	100	95.403	100	98.118	98	96.62	100	98.314	100	99.372	100	98.012	100	99.8827	99.8571	98.5449	0	0
	GCF_002184035.1_ASM218403	100	97.667	100	97.814	100	95.403	100	98.118	98	96.714	100	98.301	100	99.372	100	97.859	100	99.8935	87.375	98.5743	0	0
	GCF_002184055.1_ASM218405	100	97.667	100	97.846	100	95.403	100	98.118	98	96.714	100	98.314	100	99.372	54	97.753	100	99.8935	99.8571	98.5449	0	0
	GCF_002184085.1_ASM218408	100	97.667	100	97.846	100	95.403	100	98.118	98	96.714	100	98.314	100	99.372	54	97.753	100	99.8935	99.8571	98.5449	0	0
	GCF_002184105.1_ASM218410	100	97.667	100	97.846	100	95.403	100	98.118	98	96.714	100	98.314	100	99.372	54	97.753	100	99.8935	99.8571	98.5449	0	0
	GCF_002184265.1_ASM218426	100	97.667	100	97.846	100	95.403	100	98.118	98	96.714	100	98.314	100	99.372	54	97.753	100	99.8935	99.8571	98.5449	0	0
	GCF_002184275.1_ASM218427	100	98.083	100	98.071	100	95.397	100	97.984	98	96.244	100	97.734	100	99.406	100	98.777	100	99.8747	99.8571	98.3483	0	0
	GCF_002184285.1_ASM218428	100	97.667	100	97.846	100	95.403	100	98.118	98	96.714	100	98.314	100	99.372	54	98.034	100	99.8935	99.8571	98.4986	0	0
	GCF_002184325.1_ASM218432	100	98.167	100	96.657	100	96.17	100	98.656	100	96.225	100	97.695	100	99.712	100	98.624	100	99.9867	99.7143	99.103	0	0
	GCF_002184335.1_ASM218433	100	98.167	100	96.657	100	96.17	100	98.656	100	96.225	100	97.695	100	99.712	100	98.624	100	99.9867	99.7143	99.0987	0	0
	GCF_002184365.1_ASM218436	100	98.083	100	98.071	100	95.397	100	97.984	98	96.244	100	97.734	100	99.406	100	98.777	100	99.8747	87.5	98.2934	0	0
	GCF_002184385.1_ASM218438	100	97.667	100	97.846	100	95.403	100	98.118	98	96.62	100	98.314	100	99.372	100	98.012	100	99.8827	99.8571	98.5449	0	0
	GCF_002184565.1_ASM218456	100	97.667	100	97.846	100	95.403	100	98.118	98	96.62	100	98.314	100	99.372	100	98.012	99.9655	99.8825	99.8571	98.5449	0	0
	GCF_002184605.1_ASM218460	100	97.667	100	97.846	100	95.403	100	97.984	98	96.714	100	98.314	100	99.372	100	98.012	100	99.8935	99.8571	98.5449	0	0
	GCF_002197745.1_ASM219774	100	98.333	100	98.136	0	0	100	97.581	98	97.74	100	97.853	100	99.084	100	99.083	100	99.8969	100	98.5804	0	0
	GCF_002212105.1_ASM221210	100	97.667	100	97.846	100	95.403	100	98.118	98	96.714	100	98.314	100	99.372	100	98.012	100	99.8935	98.1429	98.4989	0	0
	GCF_002212115.1_ASM221211	100	97.667	69	97.898	94	95.636	100	98.118	98	96.714	99	98.296	96	99.47	34	98.206	99.6667	99.897	69	97.5977	0	0
	GCF_002212145.1_ASM221214	100	97.667	100	97.846	100	95.403	51	98.408	98	96.714	80	98.097	71	99.287	100	98.012	97.3125	99.8989	28.5714	98.467	0	0
	GCF_002212155.1_ASM221215	100	97.667	100	97.846	100	95.403	100	98.118	98	96.714	100	98.314	78	99.608	63	97.826	92.3667	99.8946	85.4	98.4704	0	0
	GCF_002212165.1_ASM221216	100	97.667	100	97.846	100	95.403	100	98.118	98	96.714	100	98.314	100	99.372	100	98.012	100	99.8935	99.8571	98.5449	0	0
	GCF_002212225.1_ASM221222	100	97.083	100	97.653	0	0	100	98.253	98	95.403	100	97.84	100	99.321	100	98.318	99.1667	99.8707	57.1429	98.493	100	97.68
	GCF_002212235.1_ASM221223	100	97.667	100	97.846	99	95.36	57	97.887	98	96.714	80	98.08	100	99.372	100	98.012	93.625	99.8947	14.2857	97.619	0	0
	GCF_002212245.1_ASM221224	100	97.667	100	97.846	100	95.403	100	98.118	98	96.714	100	98.314	100	99.372	100	98.012	100	99.8838	99.8571	98.5449	0	0
	GCF_002212285.1_ASM221228	100	97.667	100	97.846	100	95.403	100	98.118	98	96.714	100	98.314	100	99.372	100	98.012	100	99.8848	99.8571	98.5449	0	0
	GCF_002212305.1_ASM221230	100	97.667	100	97.846	100	95.403	100	98.118	98	96.714	100	98.314	100	99.372	94	97.886	100	99.8838	75.6	98.4642	0	0
	GCF_002212315.1_ASM221231	100	97.667	100	97.846	94	95.714	59	98.19	0	0	77	98.023	100	99.372	100	98.012	100	99.8838	86.8571	98.5017	0	0
	GCF_002212325.1_ASM221232	100	97.667	100	97.846	100	95.403	100	98.118	98	96.714	100	98.314	100	99.372	100	98.012	100	99.8838	99.8571	98.5449	0	0
	GCF_002212365.1_ASM221236	100	97.667	100	97.846	100	95.403	100	98.118	98	96.714	100	98.314	100	99.372	100	98.012	100	99.8838	99.8571	98.5449	0	0
	GCF_002212385.1_ASM221238	100	97.667	100	97.846	90	96.212	100	98.118	8	95.402	92	98.175	88	99.347	100	95.413	98.2069	99.8712	86	98.3874	0	0
	GCF_002212405.1_ASM221240	72	98.032	100	97.846	100	95.403	100	98.118	98	96.714	80	98.08	69	99.631	100	98.012	92.5484	99.8799	68.3333	98.978	0	0
	GCF_002212445.1_ASM221244	100	97.667	100	97.846	100	95.403	100	98.118	97	96.663	100	98.314	100	99.372	100	98.012	100	99.8838	85.71	98.555	0	0
	GCF_002212465.1_ASM221246	100	97.667	100	97.846	100	95.403	100	98.118	98	96.714	100	98.314	100	99.372	100	98.012	100	99.8838	99.8571	98.5449	0	0
	GCF_002212475.1_ASM221247	94	97.784	100	97.846	32	93.45	100	98.118	98	96.714	32	98.797	86	99.623	100	98.012	79	99.8554	99.8571	98.5449	0	0
	GCF_002212485.1_ASM221248	100	97.667	100	97.846	100	95.403	100	98.118	98	96.714	100	98.314	100	99.372	100	98.012	96.2581	99.7803	85.71	98.6022	0	0
	GCF_002212525.1_ASM221252	100	97.667	100	97.846	100	95.403	100	98.118	98	96.714	100	98.314	100	99.372	100	98.012	100	99.8838	99.8571	98.5449	0	0
	GCF_002212535.1_ASM221253	100	97.667	99	97.872	100	95.403	45	98.512	0	0	75	98.108	59	99.656	100	98.012	93.3125	99.8659	86.25	98.6702	0	0
	GCF_002212565.1_ASM221256	100	97.667	100	97.846	100	95.403	100	98.118	98	96.714	100	98.314	100	99.372	100	98.012	96.5556	99.8357	99.8571	98.5449	0	0
	GCF_002212605.1_ASM221260	64	98.057	100	97.814	100	95.403	100	98.118	98	96.714	100	98.314	100	99.372	100	98.012	100	99.8838	71.4286	98.7282	0	0
	GCF_002212625.1_ASM221262	100	97.667	100	97.846	99	95.367	100	98.118	98	96.714	100	98.314	100	99.372	100	98.012	89.3824	99.8641	89.1667	98.706	0	0
	GCF_002212635.1_ASM221263	100	97.667	100	97.846	100	95.403	100	98.118	98	96.714	100	98.314	100	99.372	100	98.012	100	99.8848	99.8571	98.5449	0	0
	GCF_002212645.1_ASM221264	100	97.667	100	97.846	100	95.403	100	98.118	98	96.714	95	98.26	81	99.601	100	98.012	97.6	99.8877	99.8571	98.5449	0	0
	GCF_002212685.1_ASM221268	100	97.667	100	97.846	100	95.403	100	98.118	98	96.714	100	98.314	100	99.372	100	98.012	100	99.8901	87.375	98.5653	0	0
	GCF_002212705.1_ASM221270	100	97.667	100	97.846	100	95.403	100	98.118	98	96.714	100	98.314	100	99.372	100	98.012	100	99.8838	90	98.5987	0	0
	GCF_002212715.1_ASM221271	100	97.667	100	97.846	100	95.403	100	98.118	98	96.714	98	98.278	100	99.372	100	98.012	97.3333	99.8937	85.71	98.6022	0	0
	GCF_002239725.1_ASM223972	100	97.583	100	97.878	0	0	100	95.705	98	95.587	100	98.446	100	99.406	100	98.165	100	99.854	99.8571	98.5977	0	0
	GCF_002239735.1_ASM223973	100	97.667	100	97.846	100	95.403	100	98.118	98	96.714	100	98.301	100	99.372	100	97.859	100	99.8838	99.8571	98.5449	0	0
	GCF_002239865.1_ASM223986	100	97.667	100	97.846	100	95.403	100	98.118	98	96.714	100	98.314	100	99.372	100	97.706	100	99.8838	99.8571	98.5449	0	0
	GCF_002239885.1_ASM223988	100	97.667	100	97.846	100	95.403	100	98.118	98	96.714	100	98.314	100	99.355	100	98.012	100	99.8838	99.8571	98.5333	0	0
	GCF_002241095.1_ASM224109	100	97.667	100	97.846	100	95.403	100	98.118	98	96.714	100	98.314	100	99.372	100	98.012	100	99.8838	99.8571	98.5449	0	0
	GCF_002241105.1_ASM224110	100	97.667	100	97.846	100	95.403	100	98.118	98	96.714	100	98.314	89	99.619	100	98.012	100	99.8838	99.8571	98.5449	0	0
	GCF_002249135.1_ASM224913	100	97.667	100	97.846	100	95.403	100	98.118	98	96.714	100	98.301	100	99.372	100	97.859	100	99.8838	99.8571	98.5449	0	0
	GCF_002249185.1_ASM224918	100	97.667	100	97.846	100	95.403	100	98.118	98	96.714	100	98.301	100	99.372	100	97.859	100	99.8838	99.8571	98.5449	0	0
	GCF_002249225.1_ASM224922	100	97.667	100	97.846	100	95.403	100	97.984	98	96.714	100	98.314	100	99.372	100	98.012	100	99.8838	99.8571	98.5284	0	0
	GCF_002249245.1_ASM224924	100	97.667	100	97.846	100	95.403	100	98.118	98	96.714	100	98.301	100	99.372	100	97.859	100	99.8838	99.8571	98.5449	0	0
	GCF_002249255.1_ASM224925	100	97.667	100	97.846	100	95.403	100	98.118	98	96.714	100	98.314	100	99.355	100	97.713	100	99.8838	99.8571	98.5333	0	0
	GCF_002249265.1_ASM224926	100	97.667	100	97.846	100	95.403	100	97.984	98	96.714	100	98.314	100	99.372	100	98.012	100	99.8838	99.8571	98.5284	0	0
	GCF_002249305.1_ASM224930	100	97.667	100	97.846	100	95.403	100	98.118	98	96.714	100	98.314	100	99.355	100	98.012	100	99.8838	99.8571	98.5333	0	0
	GCF_002249325.1_ASM224932	100	97.667	100	97.846	100	95.403	100	98.118	98	96.714	100	98.314	100	99.355	100	98.012	100	99.8838	99.8571	98.5333	0	0
	GCF_002249335.1_ASM224933	100	97.667	100	97.846	100	95.403	100	98.118	98	96.714	100	98.314	100	99.372	100	97.706	100	99.8838	99.8571	98.5449	0	0
	GCF_002249365.1_ASM224936	100	97.667	100	97.846	100	95.403	100	98.118	98	96.714	100	98.314	100	99.22	100	98.012	100	99.8773	87.625	98.5275	0	0
	GCF_002249385.1_ASM224938	100	97.667	100	97.846	100	95.403	100	98.118	98	96.714	100	98.314	100	99.355	100	97.859	100	99.8838	99.8571	98.5333	0	0
	GCF_002249405.1_ASM224940	100	97.667	100	97.846	100	95.403	100	98.118	98	96.714	100	98.301	100	99.372	100	98.012	100	99.8838	99.8571	98.5449	0	0
	GCF_002249425.1_ASM224942	100	97.667	100	97.846	100	95.403	100	98.118	98	96.714	100	98.314	100	99.372	100	97.706	100	99.8838	99.8571	98.5449	0	0
	GCF_002249435.1_ASM224943	100	97.667	100	97.846	100	95.332	100	98.118	98	96.714	100	98.314	100	99.22	100	98.012	100	99.8718	99.8571	98.5449	0	0
	GCF_002249465.1_ASM224946	100	97.667	100	97.846	100	95.403	100	98.118	98	96.714	100	98.314	100	99.372	100	97.706	100	99.8838	99.8571	98.5449	0	0
	GCF_002249475.1_ASM224947	100	97.667	100	97.846	100	95.403	0	0	0	0	100	98.314	100	99.372	100	97.863	100	99.8935	99.8571	98.5449	0	0
	GCF_002249505.1_ASM224950	100	97.667	100	97.846	100	95.403	100	98.118	98	96.714	100	98.314	100	99.372	100	97.706	100	99.8838	99.8571	98.5449	0	0
	GCF_002249525.1_ASM224952	100	97.667	100	97.846	100	95.403	100	98.118	98	96.714	100	98.301	100	99.372	100	97.859	100	99.8838	99.8571	98.5449	0	0
	GCF_002249545.1_ASM224954	100	97.667	100	97.846	100	95.403	100	98.118	98	96.714	100	98.314	100	99.355	100	97.863	100	99.8838	99.8571	98.5333	0	0
	GCF_002249585.1_ASM224958	100	97.667	100	97.846	100	95.403	100	98.118	98	96.714	100	98.314	100	99.355	100	98.012	100	99.8838	99.8571	98.5333	0	0
	GCF_002249605.1_ASM224960	100	97.667	100	97.846	100	95.403	100	98.118	98	96.714	100	98.301	100	99.372	100	98.012	100	99.8838	99.8571	98.5449	0	0
	GCF_002249655.1_ASM224965	100	97.667	100	97.846	100	95.403	100	98.118	98	96.714	100	98.314	100	99.372	100	97.706	100	99.8838	99.8571	98.5449	0	0
	GCF_002250465.1_ASM225046	100	98.083	100	98.071	100	95.397	100	97.849	98	96.338	100	97.721	100	99.423	100	98.777	100	99.8668	99.8571	98.3483	0	0
	GCF_002261505.1_ASM226150	100	97.667	100	97.846	100	95.403	100	98.118	98	96.714	99	98.294	100	99.372	100	98.012	100	99.8838	93	98.5637	0	0
	GCF_002261535.1_ASM226153	100	96.5	100	97.621	0	0	100	97.984	98	96.995	100	98.169	100	99.169	100	98.476	100	99.8777	98.8571	98.521	88	98.89
	GCF_002265555.1_ASM226555	92	80.505	0	0	0	0	0	0	0	0	100	98.235	100	99.186	100	98.471	100	99.8707	95.625	98.116	0	0
	GCF_002265675.1_ASM226567	100	97.667	100	97.846	100	95.403	100	98.118	98	96.714	100	98.314	100	99.372	100	98.012	100	99.8838	99.8571	98.5449	0	0
	GCF_002367895.1_ASM236789	100	98.083	100	97.814	0	0	100	97.849	98	96.62	100	98.222	100	99.287	100	98.777	100	99.8451	99.8571	98.5967	0	0
	GCF_002411775.1_ASM241177	100	98.25	100	97.525	0	0	100	98.118	98	96.808	94	97.849	100	99.27	100	98.624	100	99.8581	99.8571	98.8821	0	0
	GCF_002416325.1_ASM241632	100	98.833	100	97.782	100	95.113	100	97.446	100	97.698	100	98.551	100	99.932	100	98.93	100	99.9501	99.8571	98.152	6	99.6
	GCF_002416345.1_ASM241634	100	100	100	99.968	100	99.929	100	100	100	100	100	100	100	100	100	99.847	100	99.9875	100	100	100	99.37
	GCF_002416365.1_ASM241636	100	98.833	100	97.782	100	95.113	100	97.446	100	97.698	100	98.551	100	99.932	100	98.93	100	99.9501	99.8571	98.152	0	0
	GCF_002416375.1_ASM241637	100	100	100	99.968	100	99.929	100	100	100	100	100	100	100	100	100	99.847	92.1724	99.9564	100	100	100	99.37
	GCF_002416395.1_ASM241639	100	97.667	100	97.846	100	95.403	100	97.984	98	96.62	100	98.314	100	99.372	100	97.859	100	99.8935	99.8571	98.5449	0	0
	GCF_002416425.1_ASM241642	100	97.667	100	97.846	100	95.403	100	97.984	98	96.62	100	98.314	100	99.372	100	97.859	100	99.8935	58	96.178	0	0
	GCF_002416435.1_ASM241643	100	97.667	100	97.846	100	95.403	100	97.984	98	96.62	100	98.314	100	99.372	100	97.859	100	99.8935	99.8571	98.5449	0	0
	GCF_002416475.1_ASM241647	100	100	100	99.968	100	99.929	100	100	100	100	100	100	100	100	100	99.847	100	99.9751	100	100	100	99.37
	GCF_002573725.1_ASM257372	100	98.333	100	97.814	0	0	100	98.656	100	96.869	100	98.169	100	99.423	100	98.012	100	99.8527	99.8571	98.3613	0	0
	GCF_002573735.1_ASM257373	100	97.833	100	97.525	0	0	100	98.522	98	96.995	100	98.208	100	99.27	100	98.012	100	99.8874	99.8571	98.5449	0	0
	GCF_002573805.1_ASM257380	0	0	0	0	0	0	0	0	0	0	100	98.169	100	99.169	100	98.777	100	99.8819	93.8571	98.5154	99	98.87
	GCF_002573825.1_ASM257382	100	97.5	100	97.846	100	97.167	100	97.849	100	96.685	100	97.787	100	99.355	100	98.318	100	99.8563	99.8571	98.9631	0	0
	GCF_002573875.1_ASM257387	100	98.333	100	97.943	100	95.397	100	98.79	100	96.593	100	97.919	100	99.355	100	98.318	100	99.8563	87.125	98.3888	0	0
	GCF_002573895.1_ASM257389	100	97.75	100	98.104	0	0	100	96.909	98	95.305	100	97.919	100	99.355	100	98.318	100	99.8563	84.75	99.1364	0	0
	GCF_002573915.1_ASM257391	95	97.2	15	96.725	0	0	45	99.408	0	0	100	97.523	100	99.203	100	98.318	100	99.8466	99.8571	98.5431	100	97.7
	GCF_002724085.1_ASM272408	100	100	100	99.968	55	99.871	100	100	100	100	100	100	100	100	100	99.847	100	100	100	99.949	74	99.67
	GCF_002760795.1_ASM276079	100	98	93	97.75	0	0	53	98.473	98	96.714	100	97.471	38	99.47	100	98.624	91.303	99.6888	97.8333	98.6617	0	0
	GCF_002760895.1_ASM276089	100	98	100	97.782	0	0	100	98.253	98	96.714	82	97.064	92	99.26	100	98.624	93.6452	99.8415	85.1111	98.7862	0	0
	GCF_002762495.1_ASM276249	100	97.667	100	97.846	100	95.403	100	98.118	98	96.714	100	98.288	100	99.372	100	98.012	100	99.8935	99.8571	98.5284	0	0
	GCF_002762505.1_ASM276250	100	97.667	100	97.846	100	95.403	100	98.118	98	96.714	100	98.274	100	99.372	100	98.012	100	99.8827	99.8571	98.5284	0	0
	GCF_002762535.1_ASM276253	100	97.667	100	97.846	100	95.403	100	98.118	98	96.714	100	98.288	100	99.372	100	98.012	100	99.8935	99.8571	98.5284	0	0
	GCF_002837005.1_ASM283700	100	97.667	100	97.846	100	95.403	100	98.118	98	96.714	98	98.282	100	99.372	100	98.012	100	99.8838	99.8571	98.5449	0	0
	GCF_002837035.1_ASM283703	100	97.667	100	97.846	100	95.403	100	98.118	98	96.714	98	98.282	100	99.372	100	98.012	100	99.8838	99.8571	98.5449	0	0
	GCF_002885855.1_ASM288585	100	97.75	100	97.621	0	0	100	98.79	98	96.526	100	97.3	100	99.508	100	99.083	100	99.8888	86.5714	98.4211	0	0
	GCF_002922935.1_ASM292293	92	80.939	98	80.105	0	0	0	0	0	0	100	97.747	100	99.338	100	98.318	100	99.89	99.8571	98.6573	0	0
	GCF_002927915.1_ASM292791	100	98.083	100	98.071	100	95.397	100	97.984	98	96.244	100	97.734	100	99.423	100	98.777	100	99.8747	99.8571	98.3483	0	0
	GCF_002928075.1_ASM292807	100	98	100	97.236	0	0	100	97.984	98	96.432	100	97.905	100	99.304	100	98.624	100	99.8212	99.8571	99.4006	0	0
	GCF_002928095.1_ASM292809	100	98.083	100	98.071	100	95.397	100	97.984	98	96.244	100	97.734	100	99.423	100	98.777	100	99.8747	99.8571	98.3483	0	0
	GCF_002950415.1_ASM295041	100	97.583	100	97.846	100	95.403	100	98.118	98	96.714	100	98.314	100	99.372	100	98.012	96.7333	99.8659	99.8571	98.5449	0	0
	GCF_002950425.1_ASM295042	100	97.667	100	97.846	100	95.403	100	98.118	98	96.714	100	98.314	100	99.372	100	98.012	100	99.8909	99.8571	98.5284	0	0
	GCF_002950435.1_ASM295043	100	98.333	100	98.136	0	0	100	97.581	98	97.465	100	97.866	100	99.084	100	98.931	100	99.874	100	98.5804	0	0
	GCF_002950455.1_ASM295045	100	97.667	100	97.814	100	95.403	100	98.118	98	96.714	100	98.287	100	99.372	100	97.859	100	99.8878	87.375	98.5743	0	0
	GCF_002950595.1_ASM295059	100	97.667	100	97.846	100	95.403	100	98.118	98	96.714	100	98.314	100	99.372	72	98.077	100	99.8909	99.8571	98.5449	0	0
	GCF_002950625.1_ASM295062	100	97.667	100	97.846	100	95.403	100	98.118	98	96.714	100	98.314	100	99.372	72	98.077	100	99.8909	99.8571	98.5449	0	0
	GCF_002950715.1_ASM295071	100	97.667	100	97.846	100	95.403	100	98.118	98	96.714	100	98.314	100	99.355	72	98.077	100	99.8909	85.71	98.6022	0	0
	GCF_002950725.1_ASM295072	100	97.583	100	97.846	100	95.403	100	98.118	98	96.714	100	98.314	100	99.372	100	98.012	100	99.8909	89.5	98.0399	0	0
	GCF_002950815.1_ASM295081	100	97.667	100	97.846	100	95.403	100	98.118	98	96.714	100	98.314	100	99.372	72	98.077	100	99.8909	87.25	98.5157	0	0
	GCF_002950825.1_ASM295082	100	97.667	100	97.846	100	95.403	100	98.118	98	96.714	100	98.314	100	99.372	72	98.077	100	99.8909	99.8571	98.5449	0	0
	GCF_002950855.1_ASM295085	98	97.538	100	97.846	100	95.403	100	98.118	98	96.714	100	98.314	100	99.372	45	97.619	100	99.8909	68.3333	98.4303	0	0
	GCF_002950895.1_ASM295089	100	97.667	100	97.814	100	95.403	100	98.118	98	96.714	100	98.287	100	99.372	100	97.859	100	99.8935	87	98.5676	0	0
	GCF_002950925.1_ASM295092	100	97.667	100	97.814	100	95.403	100	98.118	98	96.714	100	98.287	100	99.372	100	97.859	100	99.8935	79.2857	98.8114	0	0
	GCF_002951055.1_ASM295105	100	97.667	100	97.814	100	95.403	100	98.118	98	96.714	100	98.301	100	99.372	54	97.753	100	99.8696	94.7143	98.6776	0	0
	GCF_002951075.1_ASM295107	100	97.667	100	97.846	100	95.403	100	98.118	98	96.714	100	98.314	100	99.372	54	97.753	100	99.8935	99.8571	98.5449	0	0
	GCF_002951095.1_ASM295109	100	97.667	100	97.846	100	95.403	100	98.118	98	96.714	100	98.314	100	99.372	100	98.012	100	99.8909	99.8571	98.5284	0	0
	GCF_002951155.1_ASM295115	100	97.667	100	97.846	100	95.403	100	98.118	98	96.714	100	98.314	100	99.355	72	98.077	100	99.8909	99.8571	98.5449	0	0
	GCF_002951215.1_ASM295121	100	97.667	100	97.814	100	95.403	100	98.118	98	96.714	100	98.287	100	99.372	100	97.859	100	99.8935	87.375	98.5743	0	0
	GCF_002951255.1_ASM295125	100	97.667	100	97.814	100	95.403	100	98.118	98	96.714	100	98.287	100	99.372	100	97.859	100	99.8878	87.375	98.5743	0	0
	GCF_002951275.1_ASM295127	100	97.667	100	97.846	100	95.403	100	98.118	98	96.714	100	98.314	100	99.372	54	97.753	100	99.8935	99.8571	98.5449	0	0
	GCF_002951345.1_ASM295134	100	97.667	100	97.814	100	95.403	100	98.118	98	96.714	100	98.287	100	99.372	100	97.859	100	99.8935	85.125	98.6356	0	0
	GCF_002951375.1_ASM295137	100	97.667	100	97.846	100	95.403	100	98.118	98	96.714	100	98.314	100	99.372	72	98.077	100	99.8909	83.5	98.6044	0	0
	GCF_002951435.1_ASM295143	100	97.667	100	97.846	100	95.403	100	98.118	98	96.714	100	98.314	100	99.355	72	98.077	100	99.8909	99.8571	98.5449	0	0
	GCF_002992205.1_ASM299220	100	97.667	100	97.75	100	95.403	100	98.118	98	96.714	100	98.314	100	99.372	81	98.308	100	99.8838	99.8571	98.5449	0	0
	GCF_002992225.1_ASM299222	100	97.667	100	97.846	100	95.403	100	98.118	98	96.714	100	98.301	100	99.372	100	98.012	100	99.8838	99.8571	98.5449	0	0
	GCF_002992235.1_ASM299223	100	97.667	100	97.846	100	95.403	100	98.118	98	96.714	100	98.314	100	99.372	46	98.328	100	99.8838	99.8571	98.5449	0	0
	GCF_002992255.1_ASM299225	100	97.667	100	97.846	100	95.403	100	98.118	98	96.714	100	98.314	100	99.355	100	98.012	100	99.8838	99.8571	98.5449	0	0
	GCF_002992285.1_ASM299228	100	97.667	100	97.846	100	95.403	100	98.118	98	96.714	100	98.314	100	99.372	56	97.802	100	99.8838	99.8571	98.5187	0	0
	GCF_002992305.1_ASM299230	100	97.667	100	97.846	100	95.403	100	98.118	98	96.714	100	98.301	100	99.355	81	98.308	100	99.8838	99.8571	98.5449	0	0
	GCF_002992325.1_ASM299232	100	97.667	100	97.846	100	95.332	100	98.118	98	96.714	100	98.314	100	99.372	81	98.308	100	99.8838	99.8571	98.5449	0	0
	GCF_002992345.1_ASM299234	100	97.667	100	97.846	100	95.403	100	98.118	98	96.714	100	98.314	100	99.372	100	98.012	100	99.8838	99.8571	98.5449	0	0
	GCF_002992365.1_ASM299236	100	97.667	100	97.846	100	95.403	100	98.118	98	96.714	100	98.314	100	99.372	56	97.802	100	99.8838	99.8571	98.5449	0	0
	GCF_002992385.1_ASM299238	100	97.667	100	97.814	100	95.403	100	98.118	98	96.714	100	98.314	100	99.372	100	98.012	100	99.8838	99.8571	98.5449	0	0
	GCF_002992405.1_ASM299240	100	97.667	100	97.814	100	95.403	100	98.118	98	95.587	100	98.314	100	99.372	100	98.012	100	99.8838	99.8571	98.5449	0	0
	GCF_002992425.1_ASM299242	100	97.667	100	97.846	100	95.403	100	98.118	98	96.714	100	98.314	100	99.372	56	97.802	100	99.8838	99.8571	98.5449	0	0
	GCF_002992445.1_ASM299244	100	97.667	100	97.846	100	95.403	100	98.118	98	96.714	100	98.314	100	99.372	56	97.802	96.9	99.8877	99.8571	98.5449	0	0
	GCF_002992465.1_ASM299246	100	97.667	100	97.846	100	95.403	100	98.118	98	96.62	100	98.301	100	99.355	56	97.802	100	99.8838	99.8571	98.5449	0	0
	GCF_002992485.1_ASM299248	100	97.667	100	97.814	100	95.403	100	98.118	98	96.714	100	98.314	100	99.372	56	97.802	100	99.8838	99.8571	98.5449	0	0
	GCF_002992505.1_ASM299250	100	97.667	100	97.814	100	95.403	100	98.118	98	96.714	100	98.314	100	99.372	56	97.802	100	99.8838	99.8571	98.5449	0	0
	GCF_002992525.1_ASM299252	100	97.667	100	97.782	100	95.403	100	98.118	98	96.714	100	98.314	100	99.372	56	97.802	100	99.8838	99.8571	98.5449	0	0
	GCF_002992545.1_ASM299254	100	97.667	100	97.846	100	95.403	100	98.118	98	96.714	100	98.314	100	99.372	56	97.802	100	99.8838	99.8571	98.5449	0	0
	GCF_002992565.1_ASM299256	100	97.167	100	97.686	0	0	100	98.253	98	95.403	100	97.84	100	99.321	100	98.318	100	99.8776	99.8571	98.5423	100	97.68
	GCF_002992585.1_ASM299258	100	97.667	100	97.846	100	95.403	100	98.118	98	96.714	100	98.314	100	99.372	56	97.802	100	99.8838	99.8571	98.5449	0	0
	GCF_002992605.1_ASM299260	100	97.667	100	97.846	100	95.403	100	98.118	98	96.714	100	98.314	100	99.372	100	98.012	100	99.8935	99.8571	98.5449	0	0
	GCF_002992625.1_ASM299262	100	97.75	100	97.525	100	95.403	100	98.118	98	96.714	100	97.984	100	99.372	56	97.802	100	99.8912	99.8571	98.489	41	98.66
	GCF_002992645.1_ASM299264	100	97.167	100	97.686	0	0	100	98.253	98	95.403	100	97.8	100	99.321	100	98.318	100	99.8776	99.8571	98.5423	100	97.68
	GCF_002992665.1_ASM299266	100	97.667	100	97.846	100	95.403	100	98.118	98	96.714	100	98.314	100	99.372	48	97.756	100	99.8838	87.625	98.5705	0	0
	GCF_002992685.1_ASM299268	100	97.667	100	97.846	100	95.403	100	98.118	98	96.714	100	98.301	100	99.355	100	98.012	100	99.8935	99.8571	98.5449	0	0
	GCF_002992705.1_ASM299270	100	97.667	100	97.846	100	95.403	100	98.118	98	96.714	100	98.314	100	99.372	100	97.859	100	99.8838	99.8571	98.5449	0	0
	GCF_002992715.1_ASM299271	100	97.667	100	97.846	100	95.403	100	98.118	98	96.714	100	98.314	100	99.372	81	98.308	100	99.8838	99.8571	98.5449	0	0
	GCF_002992745.1_ASM299274	100	97.667	100	97.846	100	95.403	100	98.118	98	96.714	100	98.314	100	99.372	81	98.308	100	99.8838	99.8571	98.5449	0	0
	GCF_002992765.1_ASM299276	100	97.667	100	97.846	100	95.403	100	98.118	98	96.714	100	98.314	100	99.372	99	98.009	100	99.8838	99.8571	98.5449	0	0
	GCF_002992775.1_ASM299277	100	97.667	100	97.846	100	95.403	100	98.118	98	96.714	100	98.314	100	99.372	56	97.802	100	99.8838	99.8571	98.5449	0	0
	GCF_002992805.1_ASM299280	100	97.667	100	97.846	100	95.403	100	98.118	98	96.714	100	98.301	100	99.372	56	97.802	100	99.8791	99.8571	98.5449	0	0
	GCF_002992825.1_ASM299282	100	97.667	100	97.846	100	95.403	100	98.118	98	96.714	100	98.301	100	99.372	56	97.802	100	99.8734	99.8571	98.5449	0	0
	GCF_002992845.1_ASM299284	100	97.667	100	97.846	100	95.403	100	98.118	98	96.714	100	98.301	100	99.372	56	97.802	100	99.8838	99.8571	98.5449	0	0
	GCF_002992865.1_ASM299286	100	97.667	100	97.846	100	95.403	100	98.118	98	96.714	100	98.314	100	99.372	56	97.802	99.9655	99.8838	99.8571	98.529	0	0
	GCF_002992875.1_ASM299287	100	97.667	100	97.846	100	95.403	100	98.118	98	96.714	100	98.314	100	99.372	56	97.802	100	99.8838	99.8571	98.5449	0	0
	GCF_002992905.1_ASM299290	100	97.667	100	97.846	100	95.403	100	98.118	98	96.714	100	98.314	100	99.372	100	98.012	100	99.8935	99.8571	98.5449	0	0
	GCF_003006885.1_ASM300688	100	97.667	100	97.846	100	95.403	75	98.396	98	96.714	100	98.314	100	99.372	100	98.012	100	99.8838	99.8571	98.5449	0	0
	GCF_003012695.1_ASM301269	100	97.583	100	97.814	100	95.403	56	97.852	98	96.62	100	98.314	100	99.372	74	97.718	100	99.9913	87.5	98.3096	0	0
	GCF_003020265.1_ASM302026	100	97.667	100	97.846	100	95.403	100	98.118	98	96.714	100	98.314	100	99.372	100	98.012	100	99.8935	99.7143	98.5434	0	0
	GCF_003020275.1_ASM302027	100	97.667	100	97.846	100	95.403	100	98.118	98	96.714	100	98.314	100	99.372	100	98.012	100	99.8838	99.8571	98.5449	0	0
	GCF_003020285.1_ASM302028	100	97.667	100	97.846	100	95.403	100	98.118	98	96.714	100	98.314	100	99.372	100	98.012	100	99.8838	99.8571	98.5449	0	0
	GCF_003020325.1_ASM302032	100	97.667	100	97.846	100	95.403	100	98.118	98	96.714	100	98.314	100	99.372	100	98.012	100	99.8935	99.7143	98.5434	0	0
	GCF_003020345.1_ASM302034	100	100	100	99.968	100	99.929	100	100	100	100	100	100	100	100	100	99.847	100	99.9909	100	100	100	99.39
	GCF_003020385.1_ASM302038	100	97.667	100	97.846	100	95.403	100	98.118	98	96.714	100	98.314	100	99.372	100	98.361	100	99.8838	99.8571	98.5449	0	0
	GCF_003020445.1_ASM302044	100	97.667	100	97.846	100	95.403	100	98.118	98	96.714	100	98.314	100	99.372	100	97.121	100	99.8935	99.8571	98.5449	0	0
	GCF_003020455.1_ASM302045	100	97.667	100	97.846	100	95.403	100	98.118	98	96.714	100	98.314	100	99.372	100	98.012	100	99.8838	99.8571	98.5449	0	0
	GCF_003020485.1_ASM302048	100	97.667	100	97.846	100	95.403	100	98.118	98	96.714	100	98.314	100	99.372	100	98.012	100	99.8838	99.8571	98.5449	0	0
	GCF_003020505.1_ASM302050	100	97.667	100	97.846	100	95.403	100	98.118	98	96.714	100	98.314	100	99.372	100	98.012	100	99.8838	99.8571	98.5449	0	0
	GCF_003020525.1_ASM302052	100	97.667	100	97.846	100	95.403	100	98.118	98	96.714	100	98.314	100	99.372	100	98.012	100	99.8935	99.7143	98.5434	0	0
	GCF_003020545.1_ASM302054	100	97.667	100	97.846	100	95.403	100	98.118	98	96.714	100	98.314	100	99.372	100	98.012	100	99.8935	99.8571	98.5449	0	0
	GCF_003020565.1_ASM302056	100	97.667	100	97.846	100	95.403	100	98.118	98	96.714	100	98.314	100	99.372	100	98.012	100	99.8935	99.7143	98.5434	0	0
	GCF_003020575.1_ASM302057	100	97.667	100	97.846	100	95.403	100	98.118	98	96.714	100	98.314	100	99.372	100	98.012	100	99.8935	99.7143	98.5434	0	0
	GCF_003038935.1_ASM303893	100	97.583	100	97.814	100	95.403	100	98.118	98	96.714	100	98.314	100	99.372	74	97.718	100	99.9913	87.5	98.3096	0	0
	GCF_003038965.1_ASM303896	100	97.583	100	97.814	100	95.403	70	98.282	98	96.62	100	98.314	100	99.372	74	97.718	100	99.9913	87.5	98.3096	0	0
	GCF_003039005.1_ASM303900	100	97.667	100	97.846	100	95.403	100	98.118	98	96.714	100	98.314	100	99.372	100	98.012	100	99.8747	99.8571	98.5449	0	0
	GCF_003039035.1_ASM303903	100	97.667	100	97.846	100	95.403	100	98.118	98	96.714	100	98.314	100	99.372	51	98.214	100	99.8747	99.8571	98.5449	0	0
	GCF_003039055.1_ASM303905	100	97.583	100	97.814	100	95.403	70	98.282	98	96.62	100	98.314	100	99.372	74	97.718	100	99.9913	87.5	98.3096	0	0
	GCF_003039075.1_ASM303907	100	98.25	100	97.525	0	0	100	98.118	98	96.995	94	97.877	100	99.152	100	98.624	100	99.8578	92	98.1262	0	0
	GCF_003039095.1_ASM303909	100	97.583	100	97.814	100	95.403	100	98.118	98	96.714	100	98.314	100	99.372	74	97.718	100	99.9913	87.5	98.3096	0	0
	GCF_003039115.1_ASM303911	100	97.583	100	97.814	100	95.403	100	98.118	98	96.714	100	98.314	100	99.372	74	97.718	100	99.9913	87.5	98.3096	0	0
	GCF_003039135.1_ASM303913	100	97.583	100	97.814	100	95.403	70	98.282	98	96.62	100	98.314	100	99.372	74	97.718	100	99.9913	87.5	98.3096	0	0
	GCF_003039155.1_ASM303915	100	97.583	100	97.814	100	95.403	100	98.118	98	96.714	100	98.314	100	99.372	74	97.718	100	99.9913	87.5	98.3096	0	0
	GCF_003039175.1_ASM303917	100	97.583	100	97.814	100	95.403	100	98.118	98	96.714	100	98.314	100	99.372	74	97.718	100	99.9913	87.5	98.3096	0	0
	GCF_003039195.1_ASM303919	100	97.583	100	97.814	100	95.403	100	98.118	98	96.714	100	98.314	100	99.372	74	97.718	100	99.9913	87.5	98.3096	0	0
	GCF_003039215.1_ASM303921	100	97.583	100	97.814	100	95.403	100	98.118	98	96.714	100	98.314	100	99.372	74	97.718	100	99.9913	87.5	98.3096	0	0
	GCF_003039235.1_ASM303923	100	97.667	100	97.846	100	95.403	100	98.118	98	96.714	100	98.314	100	99.372	100	98.012	100	99.8747	73	97.7133	0	0
	GCF_003039255.1_ASM303925	100	97.583	100	97.814	100	95.403	56	97.852	98	96.62	100	98.314	100	99.372	74	97.718	100	99.9913	87.5	98.3096	0	0
	GCF_003039275.1_ASM303927	100	97.667	100	97.846	100	95.403	100	98.118	98	96.714	100	98.314	100	99.372	100	98.012	100	99.8747	99.8571	98.5449	0	0
	GCF_003039295.1_ASM303929	100	97.583	100	97.814	100	95.403	100	98.118	98	96.714	100	98.314	100	99.372	74	97.718	100	99.9913	87.5	98.3096	0	0
	GCF_003039315.1_ASM303931	100	97.583	100	97.814	100	95.403	56	97.852	98	96.62	100	98.314	100	99.372	74	97.718	100	99.9913	87.5	98.3096	0	0
	GCF_003039335.1_ASM303933	100	97.583	100	97.814	100	95.403	70	98.282	98	96.62	100	98.314	100	99.372	74	97.718	100	99.9913	87.5	98.3096	0	0
	GCF_003039345.1_ASM303934	100	97.583	100	97.814	100	95.403	100	98.118	98	96.714	100	98.314	100	99.372	74	97.718	100	99.9913	87.5	98.3096	0	0
	GCF_003039375.1_ASM303937	100	97.667	100	97.846	100	95.403	100	98.118	98	96.714	100	98.314	100	99.372	100	98.012	100	99.8747	99.8571	98.4936	0	0
	GCF_003039395.1_ASM303939	100	97.583	100	97.814	100	95.403	56	97.852	98	96.62	100	98.314	100	99.372	74	97.718	100	99.9913	87.5	98.3096	0	0
	GCF_003039415.1_ASM303941	100	97.583	100	97.814	100	95.403	100	98.118	98	96.714	100	98.314	100	99.372	74	97.718	100	99.9913	87.5	98.3096	0	0
	GCF_003039475.1_ASM303947	100	97.667	100	97.846	100	95.403	100	98.118	98	96.714	100	98.314	100	99.372	51	98.214	100	99.8747	99.8571	98.5449	0	0
	GCF_003057525.1_ASM305752	100	97.5	100	98.071	0	0	100	97.984	100	96.685	100	97.787	100	99.253	100	98.318	100	99.8914	99.8571	98.8033	0	0
	GCF_003130565.1_ASM313056	100	97.917	100	98.071	0	0	100	97.849	98	97.559	80	97.424	100	99.169	100	98.471	100	99.884	98	98.9234	0	0
	GCF_003194535.1_ASM319453	100	97.667	100	97.846	100	95.403	100	98.118	98	96.714	100	98.314	100	99.372	100	98.012	100	99.8935	99.8571	98.5449	0	0
	GCF_003325635.1_ASM332563	100	100	100	99.968	100	99.929	100	99.866	100	99.724	100	100	100	100	100	99.847	100	100	100	100	0	0
	GCF_003336125.1_ASM333612	0	0	0	0	0	0	0	0	0	0	100	98.314	100	99.372	100	98.012	100	99.8935	99.8571	98.5449	0	0
	GCF_003345795.1_ASM334579	100	97.667	100	97.846	100	95.403	100	98.118	98	96.714	100	98.314	100	99.372	100	98.012	100	99.8838	83.75	98.7454	0	0
	GCF_003345805.1_ASM334580	100	97.667	100	97.846	100	95.403	100	98.118	98	96.714	100	98.314	100	99.372	100	97.269	100	99.8935	99.8571	98.5449	0	0
	GCF_003345835.1_ASM334583	100	97.667	92	98.034	100	95.403	100	98.118	98	96.714	100	98.314	100	99.372	100	98.012	100	99.8857	80.125	98.418	0	0
	GCF_003345855.1_ASM334585	100	97.667	100	97.846	100	95.403	100	98.118	98	96.714	100	98.314	100	99.372	100	98.012	100	99.8935	87.375	98.5401	0	0
	GCF_003345865.1_ASM334586	100	98.5	100	98.039	0	0	100	98.925	98	96.62	100	98.169	100	99.135	100	98.027	100	99.8726	98	98.3186	0	0
	GCF_003345915.1_ASM334591	100	97.667	100	97.846	100	95.403	100	98.118	98	96.714	100	98.314	100	99.372	100	98.012	100	99.8935	76.3333	98.2996	0	0
	GCF_003345925.1_ASM334592	100	98.5	100	98.039	0	0	100	98.925	98	96.62	100	98.169	100	99.135	100	98.027	100	99.8726	60.3636	98.1439	0	0
	GCF_003345955.1_ASM334595	100	97.667	100	97.846	100	95.403	100	98.118	98	96.714	100	98.314	100	99.372	56	97.802	100	99.8901	93.4286	98.5661	0	0
	GCF_003345995.1_ASM334599	100	97.667	100	97.846	100	95.403	100	97.984	98	96.714	99	98.289	100	99.372	100	98.012	100	99.8935	98	98.5061	0	0
	GCF_003346005.1_ASM334600	100	100	100	99.968	100	99.929	100	100	100	99.816	100	99.987	100	99.372	100	99.847	100	99.9931	87.875	100	100	99.39
	GCF_003347295.1_ASM334729	100	97.583	100	97.814	100	95.403	100	98.118	98	96.714	100	98.314	100	99.372	74	97.718	100	99.9913	87.5	98.3096	0	0
	GCF_003347305.1_ASM334730	100	97.667	100	97.846	100	95.403	100	98.118	98	96.714	100	98.314	100	99.372	51	98.214	100	99.8747	99.8571	98.5449	0	0
	GCF_003347325.1_ASM334732	100	97.667	100	97.846	100	95.403	100	98.118	98	96.714	100	98.314	100	99.372	51	98.214	100	99.8747	99.8571	98.5449	0	0
	GCF_003347355.1_ASM334735	100	97.667	100	97.846	100	95.403	100	98.118	98	96.714	100	98.314	100	99.372	100	98.012	100	99.8747	99.8571	98.5449	0	0
	GCF_003347375.1_ASM334737	100	97.667	100	97.846	100	95.403	100	98.118	98	96.714	100	98.314	100	99.372	100	98.012	100	99.8747	99.8571	98.5449	0	0
	GCF_003347385.1_ASM334738	100	97.667	100	97.846	100	95.403	100	98.118	98	96.714	100	98.314	100	99.372	51	98.214	100	99.8747	99.8571	98.5449	0	0
	GCF_003347395.1_ASM334739	100	97.667	100	97.846	100	95.403	100	98.118	98	96.714	100	98.314	100	99.372	100	98.012	100	99.8747	99.8571	98.4936	0	0
	GCF_003347435.1_ASM334743	100	97.583	100	97.814	100	95.403	100	98.118	98	96.714	100	98.314	100	99.372	74	97.718	100	99.9879	87.5	98.3096	0	0
	GCF_003382235.1_ASM338223	100	98.25	100	97.525	0	0	100	98.118	98	96.808	94	97.849	100	99.27	100	98.624	100	99.8581	99.8571	98.8821	0	0
	GCF_003583525.1_ASM358352	100	96.5	100	97.653	0	0	100	97.984	98	96.995	100	97.629	100	99.169	100	98.777	100	99.8755	28.5714	98.033	88	98.87
	GCF_003583535.1_ASM358353	100	96.5	100	97.653	0	0	100	97.984	98	96.901	100	97.642	100	99.169	100	98.777	100	99.8755	14.2857	97.802	99	98.89
	GCF_003583565.1_ASM358356	100	96.5	100	97.653	0	0	100	97.984	98	96.901	100	97.642	100	99.169	100	98.777	100	99.8755	87.1667	98.706	99	98.89
	GCF_003583575.1_ASM358357	100	96.5	100	97.653	0	0	99	98.095	98	96.901	100	97.642	100	99.169	100	98.777	100	99.8755	96.5	97.953	67	99.16
	GCF_003583615.1_ASM358361	100	96.5	100	97.653	0	0	100	97.984	98	96.995	100	97.629	100	99.169	100	98.777	100	99.8755	85	98.5702	88	98.87
	GCF_003583625.1_ASM358362	100	96.5	100	97.653	0	0	100	97.984	98	96.901	100	97.642	100	99.152	100	98.777	100	99.8755	84.8333	98.6175	99	98.89
	GCF_003584255.1_ASM358425	100	96.5	100	97.653	0	0	100	97.984	98	96.901	100	97.642	100	99.169	100	98.777	100	99.8755	99.8571	98.5423	99	98.89
	GCF_003584275.1_ASM358427	100	96.5	100	97.653	0	0	100	97.984	98	96.901	100	97.642	100	99.169	100	98.777	100	99.8755	99.8571	98.5423	99	98.89
	GCF_003584315.1_ASM358431	100	96.5	100	97.653	0	0	100	97.984	98	96.901	100	97.642	100	99.169	100	98.777	100	99.8755	87.5	98.5199	99	98.89
	GCF_003584385.1_ASM358438	99	96.494	100	97.653	0	0	100	97.984	98	96.995	100	97.629	100	99.169	100	98.624	100	99.8755	99.8571	98.5423	88	98.89
	GCF_003584485.1_ASM358448	99	96.494	100	97.653	0	0	100	97.984	98	96.995	100	97.629	100	99.169	100	98.624	98.0333	99.4338	99.8571	98.5423	99	98.89
	GCF_003584505.1_ASM358450	100	96.5	100	97.653	0	0	100	97.984	98	96.995	100	97.629	100	99.169	100	98.777	100	99.8755	99.4286	98.5374	99	98.89
	GCF_003584515.1_ASM358451	100	96.5	100	97.653	0	0	100	97.984	98	96.901	100	97.642	100	99.169	100	98.777	100	99.8755	99.8571	98.5423	99	98.89
	GCF_003584535.1_ASM358453	100	96.5	100	97.653	0	0	100	97.984	98	96.995	100	97.629	100	99.169	100	98.777	100	99.8755	99.7143	98.5301	99	98.87
	GCF_003595745.1_ASM359574	100	96.5	100	97.653	0	0	100	97.984	98	96.995	100	97.629	100	99.169	100	98.777	100	99.8755	80.7778	98.7312	99	98.89
	GCF_003595985.1_ASM359598	100	98.083	100	98.071	100	95.397	100	97.849	98	96.338	100	97.721	100	99.423	100	98.777	100	99.8712	99.8571	98.3483	0	0
	GCF_003596015.1_ASM359601	100	96.5	82	98.267	0	0	30	99.545	98	96.995	100	97.629	100	99.169	100	98.777	100	99.8755	80	98.2787	88	98.89
	GCF_003596025.1_ASM359602	100	96.5	100	97.653	0	0	100	97.984	98	96.995	100	97.629	100	99.169	100	98.777	100	99.8755	99.8571	98.5423	99	98.89
	GCF_003596065.1_ASM359606	100	96.5	100	97.621	0	0	100	97.984	98	96.901	100	97.629	100	99.169	100	98.777	97.7667	99.8796	83.7143	98.6326	99	98.87
	GCF_003596075.1_ASM359607	100	96.5	100	97.653	0	0	100	97.984	98	96.901	100	97.629	100	99.169	100	98.777	100	99.8755	99.8571	98.5423	99	98.87
	GCF_003596135.1_ASM359613	99	96.494	100	97.653	0	0	20	99.329	55	97.162	100	97.998	100	99.169	100	98.624	100	99.8755	28.5714	98.004	51	99.37
	GCF_003596165.1_ASM359616	100	97.833	100	97.814	0	0	100	97.715	98	97.465	100	98.011	100	99.406	100	97.859	100	99.904	100	98.593	0	0
	GCF_003596175.1_ASM359617	100	96.5	100	97.653	0	0	100	97.984	98	96.995	100	97.629	100	99.169	100	98.777	100	99.8755	94.25	98.4783	99	98.89
	GCF_003596235.1_ASM359623	99	96.494	100	97.653	0	0	100	97.984	98	96.995	100	97.629	100	99.169	100	98.624	100	99.8755	85.71	98.4492	99	98.89
	GCF_003627405.1_ASM362740	100	97.667	100	97.846	100	95.403	100	98.118	98	96.526	100	98.301	100	99.372	100	97.859	100	99.8935	99.8571	98.503	0	0
	GCF_003627455.1_ASM362745	100	97.667	100	97.846	100	95.403	100	98.118	98	96.714	100	98.274	100	99.372	100	97.859	100	99.8935	99.8571	98.503	0	0
	GCF_003627515.1_ASM362751	100	97.667	100	97.815	100	95.403	100	98.118	98	96.714	100	98.301	100	99.372	100	97.859	100	99.8935	99.8571	98.5284	0	0
	GCF_003697885.1_ASM369788	100	98	100	97.236	0	0	100	97.984	98	96.526	100	97.905	100	99.304	100	98.624	100	99.8212	99.8571	99.4006	0	0
	GCF_003711855.1_ASM371185	100	97.667	100	97.846	100	95.403	100	98.118	98	96.714	100	98.301	100	99.372	100	97.859	100	99.8935	99.8571	98.503	0	0
	GCF_003711895.1_ASM371189	100	97.667	100	97.846	100	95.336	100	97.984	98	96.714	100	98.314	100	99.372	56	97.796	100	99.8838	99.8571	98.5449	0	0
	GCF_003711905.1_ASM371190	100	100	100	99.968	100	99.929	100	100	100	100	100	99.987	100	100	100	99.847	100	100	82.75	99.7106	100	99.37
	GCF_003711945.1_ASM371194	100	97.667	100	97.846	100	95.403	100	98.118	98	96.714	100	98.288	100	99.372	100	97.859	100	99.8935	99.8571	98.503	0	0
	GCF_003711985.1_ASM371198	100	97.667	100	97.846	100	95.403	100	98.118	98	96.714	100	98.301	100	99.372	100	97.859	100	99.8935	99.8571	98.5284	0	0
	GCF_003843665.1_ASM384366	100	97.667	100	97.815	100	95.403	100	98.118	98	96.714	100	98.301	100	99.372	54	97.753	100	99.8827	99.8571	98.5449	0	0
	GCF_003843745.1_ASM384374	100	97.667	100	97.814	100	95.403	100	98.118	98	96.714	85	98.14	100	99.372	54	97.753	100	99.8935	99.8571	98.5449	0	0
	GCF_003863935.1_ASM386393	100	97.667	100	97.846	100	95.403	100	97.984	98	96.714	100	98.314	100	99.355	100	97.859	100	99.8662	99.8571	98.5449	0	0
	GCF_003939395.1_ASM393939	100	97.667	100	97.814	100	95.403	100	98.118	98	96.62	100	98.301	100	99.372	100	97.859	100	99.8935	99.8571	98.5449	0	0
	GCF_003939565.1_ASM393956	100	96.667	100	98.104	0	0	100	98.79	98	96.901	100	98.011	100	99.22	100	98.012	100	99.8192	99.8571	98.3589	0	0
	GCF_003939925.1_ASM393992	100	97.667	100	97.814	100	95.403	100	98.118	98	96.62	100	98.301	100	99.372	100	97.859	100	99.8935	99.8571	98.5449	0	0
	GCF_003940365.1_ASM394036	100	97.667	100	97.846	100	95.403	100	98.118	98	96.714	100	98.301	100	99.372	100	97.863	100	99.8804	99.8571	98.5449	0	0
	GCF_003947815.1_ASM394781	100	97.667	100	97.814	100	95.403	100	97.984	98	96.526	100	98.314	100	99.372	100	98.012	100	99.887	99.8571	98.5449	0	0
	GCF_003947855.1_ASM394785	100	97.667	100	97.814	100	95.403	100	97.984	98	96.526	100	98.301	100	99.355	100	98.012	100	99.887	99.8571	98.5449	0	0
	GCF_003947865.1_ASM394786	98	97.617	100	97.846	100	95.403	100	98.118	98	96.714	100	98.314	100	99.338	54	97.753	100	99.8935	99.8571	98.5449	0	0
	GCF_003948095.1_ASM394809	100	97.667	100	97.846	100	95.403	100	98.118	98	96.714	100	98.314	100	99.372	100	98.012	100	99.8935	99.8571	98.5449	0	0
	GCF_003948125.1_ASM394812	98	98.048	100	97.139	0	0	0	0	37	96.296	100	98.261	100	99.389	56	98.626	100	99.916	99.8571	98.7819	0	0
	GCF_003948145.1_ASM394814	100	97.667	100	97.846	100	95.403	89	97.879	98	96.714	100	98.314	100	99.372	54	97.753	100	99.8935	99.8571	98.5449	0	0
	GCF_003948185.1_ASM394818	100	97.667	100	97.846	100	95.403	100	98.118	98	96.714	100	98.314	100	99.372	54	97.753	100	99.8935	99.8571	98.5449	0	0
	GCF_003948195.1_ASM394819	100	98.833	100	97.814	100	95.113	100	97.446	100	97.698	100	98.551	100	99.932	100	98.93	100	99.9501	99.8571	98.152	0	0
	GCF_003948225.1_ASM394822	100	97.667	100	97.846	100	95.403	100	98.118	98	96.714	100	98.314	100	99.372	100	97.859	100	99.8909	99.8571	98.5449	0	0
	GCF_003948235.1_ASM394823	51	98.865	67	97.352	0	0	100	98.118	100	97.056	100	97.075	100	99.287	100	98.165	100	99.7832	93.75	98.2368	100	97.64
[truncated: 1,054 more rows]
