# Supplementary material for: Crucial Role of the Accessory Genome in the Evolutionary Trajectory of Acinetobacter baumannii Global Clone 1
Source: Front Microbiol. 2020 Mar 18;11:342. doi: 10.3389/fmicb.2020.00342 (PMC7093585; doi:10.3389/fmicb.2020.00342)
Supplement: Supplementary file 9 [file Table_7.xlsx]

## Sheet: Hoja1
Supplementary Table 7. Comparison of the IS found in A144 and the other GC1 genomes from Group 1 and non-GC1 from Outgroup Group 3.
IS	AN	IS Family	GC1																		IC2	IC3	CC113	Sporadic Clones
			A144*	A155*	AYE	D36	A1	AB307-0294	AB5075-UW	AB0057	USA15	A85	A388	AR_0083	DA33382	9102	11W359501	NCTC13421	NIPH 527	NIPH 290	ACICU	Naval-13	AB33405*	A118*	ATCC 17978
IS1R	AH003427	IS1	+a (n=1)	+a (n=1)	+ (n=1)	-	+ (n=1, 99%)	-	-	+ (n=1)	-	+a (n=1)	-	-	-	-	-	-	+a (n=1)	+a (n=1)	-	-	-	-	-
ISAba26	CP007712	IS256	-	-	-	-	-	-	+ (n=2, 99%)	+ (n=1, 99%)	+ (n=1, 99%)	+ (n=1, 99%)	-	-	-	-	-	+ (n=1, 99%)	-	-	-	-	-	-	-
ISAba14	CP001921	IS3	-	-	-	+ (n=3)	-	-	-	-	-	+ (n=2; n=3, 99%)	-	-	-	-	+ (n=2, 96%)	-	-	-	-	-	-	-	-
ISAba18	CP000521	IS3	-	-	-	-	-	-	-	-	-	-	-	-	-	-	-	-	-	-	-	-	-	-	+ (n=1)
ISAba2	AY665723	IS3	-	-	-	-	-	-	-	-	-	-	+ (n=1)	-	-	-	-	-	-	-	+ (n=1)	-	-	-	-
ISAba125	AY751533	IS30	+a (n=10)	+a (n=3; n=1, 99%)	-	-	-	-	-	-	+ (n=1, 99%)	-	+ (n=11, 99%)	+ (n=6, 99%)	+ (n=6, 99%)	+ (n=19, 99%)	-	-	-	+ (n=11, 99%)	+ (n=7, 99%)	+a (n=1)	-	-	-
IS10A	AF078527	IS4	-	-	+ (n=3, 99%)	-	-	-	-	-	-	-	-	+ (n=1, 99%)	-	-	-	-	-	-	-	-	-	-	-
ISAba1	AY758396	IS4	-	-	+ (n=21)	+ (n=18, 99%)	-	-	+ (n=3, 99%)	+ (n=3; n=4, 99%)	+ (n=4; n=8, 99%)	-	+ (n=6, 99%)	+ (n=16; n=9, 99%)	+ (n=2)	+ (n=32, 99%)	+ (n=5)	+ (n=4; n=7, 99%)	-	+ (n=1)	-	-	+a (n=1, 98%)	-	+ (n=1, 99%)
IS17	U95013	IS5	-	-	-	-	-	-	-	-	-	-	-	-	-	-	-	-	-	+ (n=1, 96%)	-	-	-	-	+ (n=1, 95%)
IS18	AF043676	IS30	-	-	-	-	-	-	-	-	-	-	-	-	+ (n=1, 98%)	-	-	-	-	-	-	-	-	-	-
ISAba12	NZ_ACYR01000092	IS5	-	-	-	+ (n=1)	-	-	-	-	-	-	-	-	-	-	-	-	-	+ (n=1, 97%)	-	-	-	-	+ (n=1, 98%; n=1, 97%)
ISAba13	NC_011586	IS5	-	-	-	-	-	-	+ (n=2)	+ (n=2)	+ (n=29)	+ (n=3)	-	-	-	-	+ (n=4)	+ (n=2)	-	-	-	-	-	-	-
IS15DI	M12900	IS6	+ab (n=5)	+ab (n=2)	+ (n=1)	-	-	-	-	-	-	+ (n=1)	-	-	+ (n=2)	-	-	-	+ (n=1)	-	-	-	-	-	-
IS15DII	M12900	IS6	-	-	-	-	-	-	-	-	-	-	+ (n=1)	-	-	-	-	-	-	-	-	-	-	-	-
IS26	X00011	IS6	+a (n=5, n=5b)	+a (n=7, n=2b)	+ (n=2)	+ (n=1)	+ (n=1)	-	-	+ (n=1)	-	+ (n=2)	+ (n=4)	+ (n=3)	+ (n=1)	-	+ (n=1)	+ (n=2)	+ (n=1)	+a (n=1)	+ (n=1; n=1, 99%)	-	-	-	-
IS6100	X53635	IS6	+ (n=1)	+ (n=1)	+ (n=1)	-	+ (n=1)	-	-	+ (n=1)	-	+ (n=1)	+ (n=1)	-	-	-	+ (n=1)	-	+ (n=1)	+ (n=1)	-	-	-	-	-
ISAba10	GQ379223	IS5	-	-	-	-	-	-	-	-	-	-	-	-	-	-	+ (n=1)	-	-	-	-	-	-	-	-
ISAba11	CP000521	IS701	-	-	-	-	-	-	-	-	-	-	-	-	-	-	-	-	-	-	-	-	-	-	+ (n=1)
ISVsa3	AJ289135	IS91	-	-	-	-	-	-	-	-	-	-	-	-	-	-	-	-	-	-	-	-	-	-	+ (n=1, 99%)
IS1396	AF027768	ISL3	-	-	+ (n=1, 99%b)	-	-	-	-	-	-	-	-	-	-	-	-	-	-	-	-	-	-	-	-
ISPpu12	AY128707	ISL3	+a (n=1, 97%)	+a (n=1)	+ (n=2, 97%)	-	+ (n=1, 97%; n=2, 96%)	-	+ (n=1, 96%)	+ (n=1, 97%; n=1, 96%)	+ (n=1, 97%; n=1, 96%)	+ (n=1, 97%; n=1, 96%)	+ (n=1, 97%; n=1, 96%)	+ (n=1, 97%)	+ (n=1, 97%)	-	+ (n=1, 97%; n=1, 96%)	+ (n=1, 97%; n=1, 96%)	+a (n=1, 98%)	+ (n=1, 97%; n=1, 96%)	+ (n=1, 97%)	-	-	-	-
Tn3	HM769901	Tn3	+a (n=1, 98%)	+a (n=1)	+ (n=1, 98%)	-	+ (n=1, 97%)	-	-	+ (n=1, 98%)	-	+a (n=1, 98%)	+a (n=1, 98%)	-	-	-	-	+a (n=1; 98%)	+a (n=1, 98%)	-	-	-	-	-	-
IS1006	NC_004361	IS6	-	-	-	-	-	-	-	-	-	-	-	+ (n=2, 99%)	-	+ (n=1, 99%)	-	-	-	-	-	-	-	-	-
ISVsa3	AJ289135	IS91	-	-	-	-	-	-	-	-	-	-	-	+ (n=2)	-	-	-	-	-	-	-	-	-	-	-
ISEc29	FJ187822	IS4	-	-	-	-	-	-	-	-	-	-	-	+ (n=1)	-	-	-	-	-	-	-	-	-	-	-
ISEc28	FJ187822	IS5	-	-	-	-	-	-	-	-	-	-	-	+ (n=1, 99%)	-	-	-	-	-	-	-	-	-	-	-
A positive result was taken based in ISFinder and blastn, the inclusion criteria was an E value higher than E-10 and a minimum of 96% of identity. * The approximately amount of IS is indicated, since no closed genome is available for this strain; + Significant match; - Negative; a Uncomplete match; b Undistinguishable between IS26 and IS15DI-related sequences.
