# Supplementary material for: Crucial Role of the Accessory Genome in the Evolutionary Trajectory of Acinetobacter baumannii Global Clone 1
Source: Front Microbiol. 2020 Mar 18;11:342. doi: 10.3389/fmicb.2020.00342 (PMC7093585; doi:10.3389/fmicb.2020.00342)
Supplement: Supplementary file 10 [file Table_8.XLSX]

## Sheet: Hoja1
Supplementary Table 8. IS identified in Outgroup Group 3 and in GC1 Group 2 but not in Group 1.
IS	Group 1	Group 2	Outgroup Group 3	Assembly type	Genome assembly	QC	ID	Query begin	Query end	Subject begin	Subject end
ISVsa3	(-)	(+)	(+)	Contigs
				NZ_JABT01000056	GCF_000586635.1_MRSN57	100	100	1	977	1808	2784
				NZ_JABU01000065	GCF_000586655.1_MRSN58	100	100	1	977	1004	28
				NZ_JPHW01000003	GCF_001028315.1_gdodcwi05_v01	100	100	1	977	1088	112
				NZ_VHFK01000030	GCF_006492525.1_ASM649252v1	100	100	1	977	2378	1402
				Scaffolds
				NZ_KB849859	GCF_000369185.1_Acin_baum_NIPH_527_V1	100	100	1	977	148902	147926
				NZ_FBWR01000075	GCF_001512215.1_9179_4_6	100	100	1	977	18014	18990
				NZ_LREO01000052	GCF_001612455.1_ASM161245v1	100	100	1	977	1828	2804
