# Supplementary material for: Crucial Role of the Accessory Genome in the Evolutionary Trajectory of Acinetobacter baumannii Global Clone 1
Source: Front Microbiol. 2020 Mar 18;11:342. doi: 10.3389/fmicb.2020.00342 (PMC7093585; doi:10.3389/fmicb.2020.00342)
Supplement: Supplementary file 11 [file Table_9.xlsx]

## Sheet: Hoja1
Supplementary Table 9. Prophage YMC/09/02/B1251_ABA_BP (AN: NC_019541.1) location and flanking genes found in GC1 Group 1 and Outgroup Group 3 genomes.
Strain	Prophage Location	Flanking genes
A144	698619-740031	Hipotetical Protein // Aromatic amino acid transport protein AroP
	2792668-2916005	arop_6 (Aromatic amino acid transport protein AroP: ATY43155.1) //conserved hypothetical protein; putative signal peptide (CAM87588.1)
A155	1174722-1192612	Hipotetical Protein // Hipotetical Protein
	2705061-2773069	Cell division protein ZapA //gdhA_2 (NADP-specific glutamate dehydrogenase: putative signal peptide : META and DUF4377 domain-containing protein ABO11459.2)
AYE	2723095-2780088	cell division protein ZapA (CAM87514.1) //23S rRNA (pseudouridine(1915)-N(3))-methyltransferase RlmH(CAM87592.1)
D36	2843278-2903347	Z-ring-associated protein ZapA (ALJ88649.1) //LSU m3Psi1915 methyltransferase RlmH(ALJ88729.1)
A1	3180594-3223393	Aromatic amino acid transport protein aroP (General aromatic aminoacid permease; AJF82880.1) //Chaperone protein hchA (Hsp31; EcHsp31; AJF82956.1)
AB307-0294	2683493-2740264	Z-ring-associated protein ZapA ATY44913.1 // META and DUF4377 domain-containing protein (ATY44991.1)
AB5075-UW	1308155-1330796	Hipotetical Protein (AKA31036.1) // Hipotetical Protein (AKA31065.1)
AB0057	2769229-2791869	Hipotetical Protein (ACJ42785.1) // Hipotetical Protein (ACJ42059.1)
	3311832-3364656	Aromatic amino acid transport protein AroP (ACJ41768.1) // Chaperone protein (ACJ41846.1)
USA15	2909574-2967465	multidrug efflux RND transporter permease subunit AdeG (ARG32417.1) // Hipotetical Protein (ARG32501.1)
A85	1283576-1310723	metal-dependent hydrolase (ASF76561.1) // Hipotetical Protein (ASF76600.1)
	2707874-2765765	multidrug efflux RND transporter permease subunit AdeG (ASF77936.1) // Hipotetical Protein (ASF78024.1)
	3268988-3321814	Aromatic amino acid transport protein AroP (ASF78433.1) // Molecular chaperone Hsp31 and glyoxalase 3 (ASF78515.1)
A388	1353058-1409116	Hipotetical Protein (ATP86496.1) // Hipotetical Protein (ATP86580.1)
	2784831-2808163	RusA family crossover junction endodeoxyribonuclease (ATP87912.1) // NAD(P)/FAD-dependent oxidoreductase (ATP87947.1)
AR_0083	220684-273819	Hipotetical Protein (WP_003148404.1) // tRNA-Arg
	1831426-1888063	cell division protein ZapA (AVN25710.1) // 23S rRNA (pseudouridine(1915)-N(3))-methyltransferase RlmH ; AVN25782.1)
DA33382	109187-136334	metal-dependent hydrolase (AXB13974.1) // Hipotetical Protein (AXB14011.1)
	1512814-1571781	multidrug efflux RND transporter permease subunit AdeG (AXB15283.1) // Hipotetical Protein (AXB15366.1)
	1616527-1666306	aminopeptidase P family protein (AXB15399.1) // M1 family peptidase (AXB15465.1)
9102	1003271-1059468	cell division protein ZapA (AXX51797.1) // 23S rRNA (pseudouridine(1915)-N(3))-methyltransferase RlmH; AXX51864.1)
11W359501	745017-836592	protein deglycase HchA (QDE15659.1) // amino acid permease (QDE15792.1)
	1354531-1377172	Hipotetical Protein (QDE16213.1) // Hipotetical Protein (QDE16240.1)
	1441638-1491702	histidine phosphatase family protein (QDE16301.1) // Type II secretion system protein M (QDE16374.1)
NCTC13421	1287934-1310575	Hipotetical Protein (SQI52186.1) // Hipotetical Protein (SQI52249.1)
	2720990-2754296	Hipotetical Protein (SQI56723.1 ) // NAD(P)/FAD-dependent oxidoreductase (SQI56770.1)
NIPH 527	1121598-1165963	Electron transport complex protein RnfB (WP_001069885.1) // Z-ring-associated protein ZapA (WP_000003719.1)
NIPH 290	2548937-2580370	tRNA-Arg-CCG // Hipotetical Protein (WP_001136767.1)
ACICU	2333920-2358691	putative antirepressor protein (ACC57510.1) // Hipotetical Protein (ACC57548.1)
	2878741-2932436	tRNA-dihydrouridine synthase DusB (ACC58016.1) // Hipotetical Protein (CC58085.1)
A118	1720040-1741070	Uridine monophosphate kinase (KMV02741.1) // Formate dehydrogenase-O, major subunit (WP_130036625.1)
AB33405	817207-879801	Transcriptional regulator, GntR family (WP_001047228.1) // Transcriptional regulator, LysR family
	2456041-2542314	Hipotetical Protein (WP_001103917.1) // Hipotetical Protein (SSP65216.1)
ATCC 17978	1322102-1386687	Hipotetical Protein (APP30442.1) // Acyl carrier protein (APP30503.1)
