# Supplementary material for: Crucial Role of the Accessory Genome in the Evolutionary Trajectory of Acinetobacter baumannii Global Clone 1
Source: Front Microbiol. 2020 Mar 18;11:342. doi: 10.3389/fmicb.2020.00342 (PMC7093585; doi:10.3389/fmicb.2020.00342)
Supplement: Supplementary file 13 [file Table_11.xlsx]

## Sheet: Hoja1
Supplementary Table 11. OC and K locus found in GC1 Group 2 genomes.
Scaffolds	GCF_000369185.1_Acin_baum_NIPH_527_V1_genomic.fna		GCF_000369325.1_Acin_baum_NIPH_290_V1_genomic.fna		GCF_000369365.1_Acin_baum_ANC_4097_V1_genomic.fna		GCF_000623035.1_Acin_baum_R1B_V1_genomic.fna		GCF_000794125.1_ASM79412v1_genomic.fna		GCF_001373535.1_Acinetobacter_baumannii_CHI-45-1_genomic.fna		GCF_001373575.1_A._baumannii_CHI-34_genomic.fna		GCF_001511875.1_9179_4_76_genomic.fna		GCF_001511895.1_9179_4_80_genomic.fna		GCF_001511915.1_7521_8_47_genomic.fna		GCF_001511935.1_7468_2_60_genomic.fna		GCF_001511975.1_7468_2_93_genomic.fna		GCF_001511995.1_7521_8_27_genomic.fna		GCF_001512055.1_7468_2_74_genomic.fna		GCF_001512075.1_7521_8_28_genomic.fna		GCF_001512135.1_7468_2_79_genomic.fna		GCF_001512155.1_7521_8_36_genomic.fna		GCF_001512175.1_7468_2_75_genomic.fna		GCF_001512195.1_7468_2_95_genomic.fna		GCF_001512215.1_9179_4_6_genomic.fna		GCF_001512235.1_7468_2_91_genomic.fna		GCF_001512255.1_7521_8_39_genomic.fna		GCF_001549575.1_ASM154957v1_genomic.fna		GCF_001612415.1_ASM161241v1_genomic.fna		GCF_001612435.1_ASM161243v1_genomic.fna
Locus	QC	ID	QC	ID	QC	ID	QC	ID	QC	ID	QC	ID	QC	ID	QC	ID	QC	ID	QC	ID	QC	ID	QC	ID	QC	ID	QC	ID	QC	ID	QC	ID	QC	ID	QC	ID	QC	ID	QC	ID	QC	ID	QC	ID	QC	ID	QC	ID	QC
KL1	100	100	100	99.991	57	99.409	66	99.715	66	100	63	100	63	100	100	99.991	100	99.991	63	99.407	100	99.996	100	99.996	63	99.407	69	100	67	100	67	100	100	99.987	67	100	76	100	100	99.996	100	99.996	100	99.996	100	99.996	63	100	68
KL10	33	94.671	33	94.671	37	94.779	37	94.779	36	96.483	37	98.059	37	98.059	33	94.671	33	94.671	37	94.749	33	94.671	33	94.671	37	94.749	41	97.796	36	96.483	36	96.483	33	94.671	36	96.483	33	94.671	33	94.671	33	94.671	33	94.671	33	94.671	37	98.059	37
KL12	35	95.687	35	95.687	45	86.346	39	90.78	37	92.857	39	91.186	39	91.186	35	95.687	35	95.687	39	90.764	35	95.687	35	95.687	39	90.764	38	96.784	37	92.857	37	92.857	35	95.687	37	92.857	35	95.687	35	95.687	35	95.687	35	95.687	35	95.687	39	91.186	39
KL13	40	95.515	40	95.515	50	88.054	44	91.91	42	92.857	44	92.514	44	92.514	40	95.515	40	95.515	44	91.898	40	95.515	40	95.515	44	91.898	43	96.391	42	92.857	42	92.857	40	95.515	42	92.857	40	95.515	40	95.515	40	95.515	40	95.515	40	95.515	44	92.514	44
KL14	33	93.932	33	93.932	38	93.165	45	93.165	38	95.637	45	96.951	45	96.951	33	93.932	33	93.932	45	93.165	33	93.932	33	93.932	45	93.165	38	97.184	38	95.637	38	95.637	33	93.932	38	95.637	33	93.932	33	93.932	33	93.932	33	93.932	33	93.932	45	96.951	44
KL15	54	95.859	54	95.859	49	94.307	50	94.217	100	100	50	94.532	50	94.532	54	95.859	54	95.859	50	94.202	54	95.859	54	95.859	50	94.202	56	94.776	100	100	100	100	54	95.833	100	100	55	95.859	54	95.859	54	95.859	54	95.859	54	95.859	50	94.532	57
KL17	74	99.659	74	99.659	50	97.947	62	97.947	66	95.859	62	95.703	62	95.703	74	99.659	74	99.659	62	97.947	74	99.659	74	99.659	62	97.947	60	96.134	66	95.859	66	95.859	74	99.648	66	95.859	100	100	74	99.389	74	99.659	74	99.659	74	99.659	62	95.703	58
KL1a	96	100	96	100	59	98.343	64	98.343	68	95.859	60	95.703	60	95.703	96	100	96	100	60	98.343	96	100	96	100	60	98.343	66	93.577	64	95.859	64	95.859	96	99.992	64	95.859	72	99.671	96	100	96	100	96	100	96	100	60	95.703	65
KL2	45	92.939	45	92.939	49	91.083	44	90.64	44	90.288	44	92.041	44	92.041	45	92.939	45	92.939	44	90.625	45	92.939	45	92.939	44	90.625	49	97.346	44	90.288	44	90.288	45	92.939	44	90.288	44	92.939	45	92.939	45	92.939	45	92.939	45	92.939	44	92.041	49
KL20	52	96.134	52	96.134	47	95.235	46	95.235	52	96.703	46	97.361	46	97.361	52	96.134	52	96.134	46	95.235	52	96.134	52	96.134	46	95.235	100	100	52	96.703	52	96.703	52	96.134	52	96.703	46	96.134	52	96.134	52	96.134	52	96.134	52	96.134	46	97.361	55
KL23	45	94.809	45	94.809	55	91.579	49	91.249	53	91.592	49	92.278	49	92.278	45	94.809	45	94.809	49	91.237	45	94.809	45	94.809	49	91.237	54	97.795	53	91.592	53	91.592	45	94.809	53	91.592	50	94.809	45	94.809	45	94.809	45	94.809	45	94.809	49	92.278	55
KL25	63	96.699	63	96.699	78	95.052	58	94.492	65	95.54	58	94.539	58	94.539	63	96.699	63	96.699	58	94.492	63	96.699	63	96.699	58	94.492	69	93.846	65	95.54	65	95.54	63	96.685	65	95.54	55	96.699	63	96.686	63	96.699	63	96.699	63	96.699	58	94.539	100
KL27	40	94.993	40	94.993	43	94.867	43	94.867	42	96.599	43	97.385	43	97.385	40	94.993	40	94.993	43	94.867	40	94.993	40	94.993	43	94.867	43	97.004	42	96.599	42	96.599	40	94.993	42	96.599	40	98.797	40	94.993	40	94.993	40	94.993	40	94.993	43	97.385	44
KL28	48	95.336	48	95.336	52	91.973	52	91.712	51	92.037	51	92.535	51	92.535	48	95.336	48	95.336	52	91.712	48	95.336	48	95.336	52	91.712	51	97.212	51	92.037	51	92.037	48	95.336	51	92.037	48	95.336	48	95.336	48	95.336	48	95.336	48	95.336	51	92.535	52
KL3	56	94.692	56	94.692	59	97.991	60	91.9	71	91.775	60	92.886	60	92.886	56	94.692	56	98.507	60	91.887	56	94.692	56	94.692	60	91.887	60	97.971	71	91.775	71	91.775	56	94.692	71	91.775	56	94.692	56	94.692	56	94.692	56	94.692	56	94.692	60	92.886	60
KL30	40	94.76	40	94.76	44	94.633	49	94.633	44	96.748	49	98.265	49	98.265	40	94.76	40	94.76	49	94.604	40	94.76	40	94.76	49	94.604	44	97.532	44	96.748	44	96.748	40	94.76	44	96.748	40	94.76	40	94.76	40	94.76	40	94.76	40	94.76	49	98.265	44
KL32	56	95.367	56	95.367	61	92.069	61	91.712	59	93.818	61	92.156	61	92.156	56	95.367	56	95.367	61	91.7	56	95.367	56	95.367	61	91.7	59	96.07	59	93.818	59	93.818	56	95.367	59	93.818	55	95.367	56	95.367	56	95.367	56	95.367	56	95.367	61	92.156	61
KL33	47	94.809	47	94.809	57	91.832	51	91.524	55	92	51	92.498	51	92.498	47	94.809	47	94.809	51	91.524	47	94.809	47	94.809	51	91.524	57	97.065	55	92	55	92	47	94.809	55	92	52	94.809	47	94.809	47	94.809	47	94.809	47	94.809	51	92.498	57
KL37	31	96.423	31	96.423	36	95.455	44	95.455	37	97.289	44	97.654	44	97.654	31	96.423	31	96.423	44	95.455	31	96.423	31	96.423	44	95.455	36	97.513	37	97.289	37	97.289	31	96.423	37	97.289	31	96.423	31	96.423	31	96.423	31	96.423	31	96.423	44	97.654	37
KL4	57	99.149	57	99.149	57	98.743	100	99.988	56	94.711	100	99.046	100	99.046	57	99.149	57	100	100	100	57	99.149	57	99.149	100	100	56	94.427	56	94.711	56	94.711	57	99.149	56	94.711	57	99.149	57	99.149	57	99.149	57	99.149	57	99.149	100	99.046	60
KL40	53	98.343	53	98.343	100	99.646	60	98.764	57	94.279	60	97.395	60	97.395	53	98.343	53	98.343	60	98.749	53	98.343	53	98.343	60	98.749	59	92.84	57	94.279	57	94.279	53	98.343	57	94.279	49	98.343	53	98.343	53	98.343	53	98.343	53	98.343	60	97.395	79
KL42	53	95.367	53	95.367	57	91.881	51	91.598	51	91.833	51	92.631	51	92.631	53	95.367	53	95.367	51	91.598	53	95.367	53	95.367	51	91.598	56	98.15	51	91.833	51	91.833	53	95.367	51	91.833	51	95.367	53	95.367	53	95.367	53	95.367	53	95.367	51	92.631	57
KL44a	48	95.167	48	95.167	53	99.769	53	99.769	52	100	50	99.769	50	99.769	48	95.167	47	97.512	50	99.769	48	95.167	48	95.167	50	99.769	51	97.272	49	100	49	100	48	95.167	49	100	46	99.769	48	95.167	48	95.167	48	95.167	48	95.167	50	99.769	51
KL45	40	95.284	40	95.284	44	94.806	45	94.806	44	96.159	45	96.598	45	96.598	40	95.284	40	95.284	45	94.806	40	95.284	40	95.284	45	94.806	48	96.921	45	96.159	45	96.159	40	95.284	45	96.159	40	95.284	40	95.284	40	95.284	40	95.284	40	95.284	45	96.598	44
KL46	51	96.011	51	96.011	55	92.365	55	92.009	50	92.857	55	92.462	55	92.462	51	96.011	51	96.011	55	92.009	51	96.011	51	96.011	55	92.009	54	97.212	50	91.868	50	91.868	51	96.011	50	91.868	46	96.011	51	96.011	51	96.011	51	96.011	51	96.011	55	92.462	55
KL48	40	94.963	40	94.963	44	94.779	45	94.779	44	96.365	45	97.707	45	97.707	40	94.963	40	94.963	45	94.749	40	94.963	40	94.963	45	94.749	49	97.032	44	96.365	44	96.365	40	94.963	44	96.365	40	94.963	40	94.963	40	94.963	40	94.963	40	94.963	45	97.707	44
KL49	35	97.007	35	97.007	44	95.889	44	95.46	41	95.569	43	95.711	43	95.711	35	97.007	35	97.007	44	95.46	35	97.007	35	97.007	44	95.46	42	96.068	41	95.579	41	95.579	35	96.981	41	95.579	39	97.007	35	97.007	35	97.007	35	97.007	35	97.007	43	95.711	42
KL5	48	97.929	48	97.929	52	99.676	47	97.929	51	98.252	47	97.929	47	97.929	48	97.929	48	99.751	47	97.929	48	97.929	48	97.929	47	97.929	52	99.029	51	98.252	51	98.252	48	97.929	51	98.252	44	97.929	48	97.929	48	97.929	48	97.929	48	97.929	47	97.929	52
KL58	50	94.66	50	94.66	54	94.522	49	94.522	49	96.213	49	96.877	49	96.877	50	94.66	50	94.66	49	94.493	50	94.66	50	94.66	49	94.493	54	96.706	49	96.213	49	96.213	50	94.66	49	96.213	49	94.66	50	94.66	50	94.66	50	94.66	50	94.66	49	96.877	54
KL6	51	95.101	51	95.101	60	97.991	55	91.724	59	91.75	55	92.541	55	92.541	51	95.101	51	98.01	55	91.712	51	95.101	51	95.101	55	91.712	60	96.501	59	91.75	59	91.75	51	95.101	59	91.75	55	95.101	51	95.101	51	95.101	51	95.101	51	95.101	55	92.541	60
KL63	33	97.011	33	97.011	37	97.743	36	96.858	34	94.764	37	96.858	37	96.858	33	97.011	33	97.011	36	96.858	33	97.011	33	97.011	36	96.858	35	88.977	34	94.782	34	94.782	33	96.986	34	94.782	33	97.011	33	97.011	33	97.011	33	97.011	33	97.011	37	96.858	35
KL7	52	94.663	52	94.663	56	98.315	51	92.114	54	92.071	51	92.711	51	92.711	52	94.663	52	99.751	51	92.101	52	94.663	52	94.663	51	92.101	56	97.915	54	92.071	54	92.071	52	94.663	54	92.071	52	94.663	52	94.663	52	94.663	52	94.663	52	94.663	51	92.711	56
KL78	42	91.253	42	91.253	45	87.985	41	93.59	44	91.269	41	94.006	41	94.006	42	91.253	42	91.253	41	93.688	42	91.253	42	91.253	41	93.688	44	90.944	44	91.269	44	91.269	42	91.253	44	91.269	41	91.253	42	91.253	42	91.253	42	91.253	42	91.253	41	94.006	45
KL79	44	91.972	44	91.972	51	91.667	51	91.667	50	91.458	51	91.816	51	91.816	44	91.972	44	91.972	51	91.667	44	91.972	44	91.972	51	91.667	51	91.725	50	91.48	50	91.48	44	91.972	50	91.48	44	91.972	44	91.972	44	91.972	44	91.972	44	91.972	51	91.816	52
KL8	43	97.513	43	97.513	48	98.105	48	97.513	45	97.827	48	97.354	48	97.354	43	97.513	43	97.527	48	97.513	43	97.513	43	97.513	48	97.513	46	97.578	45	97.797	45	97.797	43	97.513	45	97.797	43	97.513	43	97.542	43	97.513	43	97.513	43	97.513	48	97.354	47
KL9	55	95.507	55	95.507	58	98.25	61	95.285	55	95.462	60	96.319	60	96.319	55	95.507	55	98.259	61	95.285	55	95.507	55	95.507	61	95.285	56	98.15	55	95.472	55	95.472	55	95.481	55	95.472	55	95.507	55	95.507	55	95.507	55	95.507	55	95.507	60	96.319	56
KL91	62	98.688	62	98.688	99	99.71	62	99.149	60	95.833	62	96.648	62	96.648	62	98.688	62	98.688	62	99.149	62	98.688	62	98.688	62	99.149	62	94.76	60	95.833	60	95.833	62	98.677	60	95.833	57	98.688	62	98.688	62	98.688	62	98.688	62	98.688	62	96.648	79
Contigs	GCF_000241685.1_ASM24168v2_genomic.fna		GCF_000286615.1_gacin07v1.0_genomic.fna		GCF_000297595.1_gacin26v1.0_genomic.fna		GCF_000301435.1_ASM30143v1_genomic.fna		GCF_000302035.1_ASM30203v1_genomic.fna		GCF_000304655.1_gacin18v1.0_genomic.fna		GCF_000304695.1_gacin17v1.0_genomic.fna		GCF_000309275.1_gacin36v1.0_genomic.fna		GCF_000441955.1_gabv01_genomic.fna		GCF_000453045.1_ASM45304v1_genomic.fna		GCF_000453085.1_ASM45308v1_genomic.fna		GCF_000453105.1_ASM45310v1_genomic.fna		GCF_000453205.1_ASM45320v1_genomic.fna		GCF_000453885.1_ASM45388v1_genomic.fna		GCF_000453945.1_ASM45394v1_genomic.fna		GCF_000454005.1_ASM45400v1_genomic.fna		GCF_000586635.1_MRSN57_genomic.fna		GCF_000586655.1_MRSN58_genomic.fna		GCF_000770605.1_gabab5075v1.0_genomic.fna		GCF_000836625.1_ASM83662v1_genomic.fna		GCF_000969385.1_ASM96938v1_genomic.fna		GCF_001028265.1_gdodcwi06_v01_genomic.fna		GCF_001028315.1_gdodcwi05_v01_genomic.fna		GCF_001657725.1_ASM165772v1_genomic.fna		GCF_001874945.1_ASM187494v1_genomic.fna
K Locus	QC	ID	QC	ID	QC	ID	QC	ID	QC	ID	QC	ID	QC	ID	QC	ID	QC	ID	QC	ID	QC	ID	QC	ID	QC	ID	QC	ID	QC	ID	QC	ID	QC	ID	QC	ID	QC	ID	QC	ID	QC	ID	QC	ID	QC	ID	QC	ID	QC
KL1	69	99.408	69	100	68	99.41	63	100	63	100	69	99.41	64	99.414	66	100	67	99.911	63	100	63	99.914	63	100	63	100	67	99.914	63	99.914	63	100	100	99.996	100	99.996	68	99.408	100	99.992	99	99.153	66	100	100	99.996	100	99.992	63
KL10	37	94.925	36	97.707	37	94.925	34	98.431	37	98.059	37	94.925	27	95.501	36	97.707	36	97.707	37	98.059	37	98.059	37	98.059	37	98.059	36	97.707	37	98.059	37	98.059	33	94.671	33	94.671	37	94.925	33	94.671	37	96.483	36	98.059	33	94.671	33	94.671	37
KL12	39	89.36	37	92.857	39	89.372	39	91.186	39	91.186	39	89.372	37	93.706	37	92.857	37	92.857	39	91.186	39	91.186	39	91.186	39	91.186	37	92.857	39	91.186	39	91.186	35	95.687	35	95.687	39	89.372	35	95.687	34	89.121	37	92.857	35	95.687	35	95.687	39
KL13	44	90.547	42	92.857	44	90.556	41	97.93	44	92.514	44	90.556	37	94.958	42	92.857	42	92.857	44	92.514	44	92.514	44	92.514	44	92.514	42	92.857	44	92.514	44	92.514	40	95.515	40	95.515	44	90.556	40	95.515	40	90.473	42	92.89	40	95.515	40	95.515	44
KL14	44	91.901	38	96.722	44	91.901	45	96.951	45	96.951	44	91.901	39	93.209	38	96.722	38	96.722	45	96.951	45	96.951	45	96.951	45	96.951	38	96.722	45	96.951	45	96.951	33	93.932	33	93.932	44	91.901	33	93.932	44	95.637	38	96.951	33	93.932	33	93.932	45
KL15	57	95.18	100	99.803	57	96.97	50	94.532	50	94.532	57	95.18	54	95.62	100	99.8	100	99.803	50	94.532	50	94.532	50	94.532	50	94.532	100	99.803	50	94.532	50	94.532	54	95.859	54	95.859	57	96.97	54	95.859	57	98.497	100	98.959	54	95.859	54	95.859	50
KL17	58	96.699	66	95.884	58	96.7	62	95.703	62	95.703	58	96.713	55	96.713	66	95.884	66	95.884	62	95.703	62	95.703	62	95.703	62	95.703	66	95.884	62	95.703	62	95.703	74	99.659	74	99.389	58	96.7	74	99.389	73	98.375	66	96.424	74	99.389	74	99.389	62
KL1a	70	96.699	68	95.884	70	96.7	60	95.703	60	95.703	65	96.713	61	96.713	68	95.884	64	95.884	60	95.703	60	95.703	60	95.703	60	95.703	68	95.884	60	95.703	60	95.703	96	100	96	100	70	96.7	96	99.992	94	99.305	68	96.424	96	100	96	99.992	64
KL2	49	90.036	44	91.031	49	90.051	44	92.041	44	92.041	49	90.051	46	90.625	44	91.031	44	91.031	44	92.041	44	92.041	44	92.041	44	92.041	44	91.031	44	92.041	44	92.041	45	92.939	45	92.939	49	90.051	45	92.939	50	90.012	44	92.523	45	92.939	45	92.939	44
KL20	55	93.846	52	96.777	55	93.846	46	97.361	46	97.361	55	93.846	53	94.663	52	96.777	52	96.777	46	97.361	46	97.361	46	97.361	46	97.361	52	96.777	46	97.361	46	97.361	52	96.134	52	96.134	55	93.846	52	96.134	55	96.703	53	97.361	52	96.134	52	96.134	46
KL23	55	91.3	53	91.918	55	91.312	45	97.464	49	92.278	55	91.312	45	95.247	53	91.918	53	91.918	49	92.278	49	92.278	49	92.278	49	92.278	53	91.918	49	92.278	49	92.278	45	94.809	45	94.809	55	91.312	45	94.809	49	91.399	53	92.589	45	94.809	45	94.809	49
KL25	100	100	65	95.587	100	99.97	58	94.539	58	94.539	100	99.974	97	100	65	95.587	65	95.587	58	94.539	58	94.539	58	94.539	58	94.539	65	95.587	58	94.539	58	94.539	63	96.699	63	96.686	100	99.974	63	96.686	68	96.107	65	95.071	63	96.686	63	96.686	58
KL27	44	94.718	42	97.209	44	94.718	40	97.75	43	97.385	44	94.718	35	95.136	42	97.209	42	97.209	43	97.385	43	97.385	43	97.385	43	97.385	42	97.209	43	97.385	43	97.385	40	94.993	40	94.993	44	94.718	40	94.993	43	96.599	42	97.385	40	94.993	40	94.993	43
KL28	52	91.79	51	91.977	52	91.802	48	97.66	51	92.535	52	91.802	43	95.392	51	91.977	51	91.977	52	92.535	51	92.535	51	92.535	51	92.535	51	91.977	52	92.535	52	92.535	48	95.336	48	95.336	52	91.802	48	95.336	52	91.828	51	92.885	48	95.336	48	95.336	52
KL3	60	91.848	71	92.277	60	91.86	56	97.3	60	92.886	60	91.86	50	95.464	71	92.277	71	92.277	60	92.886	60	92.886	60	92.886	60	92.886	71	92.277	60	92.886	60	92.886	56	94.692	56	94.692	60	91.86	56	94.692	60	91.65	71	93.224	56	94.692	56	94.692	60
KL30	44	94.573	44	98.03	44	94.573	44	98.519	49	98.265	44	94.573	33	95.247	44	98.03	44	98.03	49	98.265	49	98.265	49	98.265	49	98.265	44	98.03	49	98.265	49	98.265	40	94.76	40	94.76	44	94.573	40	94.76	44	96.748	44	98.265	40	94.76	40	94.76	49
KL32	61	91.504	59	92.833	61	96.97	56	97.3	61	92.156	61	92.5	50	95.974	59	92.833	59	92.833	61	92.156	61	92.156	61	92.156	61	92.156	59	92.833	61	92.156	61	92.156	56	95.367	56	95.367	61	96.97	56	95.367	61	93.647	59	92.542	56	95.367	56	95.367	61
KL33	57	91.479	55	91.95	57	91.491	47	97.12	51	92.498	57	91.491	47	94.956	55	91.95	55	91.95	51	92.498	51	92.498	51	92.498	51	92.498	55	91.95	51	92.498	51	92.498	47	94.809	47	94.809	57	91.491	47	94.809	51	91.72	55	92.896	47	94.809	47	94.809	51
KL37	37	94.139	37	97.363	37	94.139	44	97.654	44	97.654	37	94.139	34	95.225	37	97.363	37	97.363	44	97.654	44	97.654	44	97.654	44	97.654	37	97.363	44	97.654	44	97.654	31	96.423	31	96.423	37	94.139	31	96.423	36	97.289	37	97.654	31	96.423	31	96.423	44
KL4	60	94.842	56	94.438	60	94.854	97	100	100	99.043	60	94.854	52	95.608	56	94.438	56	94.438	100	99.046	100	99.046	100	99.046	100	99.046	56	94.438	100	99.046	100	99.046	57	99.149	57	99.149	60	94.854	57	99.149	60	94.641	56	97.201	57	99.149	57	99.149	100
KL40	79	94.995	57	93.994	79	95.006	60	97.395	60	97.395	79	95.006	75	95.059	57	93.994	57	93.994	60	97.395	60	97.395	60	97.395	60	97.395	57	93.994	60	97.395	60	97.395	53	98.343	53	98.343	79	95.006	53	98.343	58	94.972	57	97.469	53	98.343	53	98.343	60
KL42	57	91.575	51	92.14	57	91.587	47	97.3	51	92.631	57	91.587	46	95.102	51	92.14	51	92.14	51	92.631	51	92.631	51	92.631	51	92.631	51	92.14	51	92.631	51	92.631	53	95.367	53	95.367	57	91.587	53	95.367	57	91.577	51	93.003	53	95.367	53	95.367	51
KL44a	53	99.769	52	100	51	99.769	47	99.769	50	99.769	51	99.769	43	99.769	49	100	49	100	50	99.769	50	99.769	50	99.769	50	99.769	49	100	50	99.769	50	99.769	48	95.167	48	95.167	53	99.769	48	95.167	51	99.769	52	100	48	95.167	48	95.167	53
KL45	44	94.808	44	96.482	44	94.808	40	97.39	45	96.598	44	94.808	33	95.247	44	96.482	45	96.482	45	96.598	45	96.598	45	96.598	45	96.598	45	96.482	45	96.598	45	96.598	40	95.284	40	95.284	44	94.808	40	95.284	44	96.159	44	96.598	40	95.284	40	95.284	45
KL46	55	92.062	50	92.857	55	92.074	51	97.373	55	92.462	55	92.074	45	95.172	50	92.857	50	92.022	55	92.462	55	92.462	55	92.462	55	92.462	50	92.022	55	92.462	55	92.462	51	96.011	51	96.011	55	92.074	51	96.011	55	91.731	50	92.857	51	96.011	51	96.011	55
KL48	44	94.219	44	97.502	44	94.219	41	97.823	45	97.707	44	94.219	33	94.701	44	97.502	44	97.502	45	97.707	45	97.707	45	97.707	45	97.707	44	97.502	45	97.707	45	97.707	40	94.963	40	94.963	44	94.219	40	94.963	44	96.365	44	97.707	40	94.963	40	94.963	45
KL49	42	95.708	41	95.164	42	95.72	41	97.3	43	95.711	42	95.72	35	96.26	41	95.164	41	95.175	44	95.711	43	95.711	43	95.711	43	95.711	41	95.175	44	95.711	44	95.711	35	97.007	35	97.007	42	95.72	35	97.007	38	95.923	41	95.88	35	97.007	35	97.007	44
KL5	52	97.929	51	97.929	52	97.929	47	97.929	47	97.929	52	97.929	48	97.929	51	97.929	51	97.929	47	97.929	47	97.929	47	97.929	47	97.929	51	97.929	47	97.929	47	97.929	48	97.929	48	97.929	52	97.929	48	97.929	52	98.382	51	97.735	48	97.929	48	97.929	47
KL58	54	94.433	49	96.556	54	94.462	45	97.57	49	96.877	54	94.462	44	94.918	49	96.556	49	96.556	49	96.877	49	96.877	49	96.877	49	96.877	49	96.556	49	96.877	49	96.877	50	94.66	50	94.66	54	94.462	50	94.66	54	96.213	49	96.877	50	94.66	50	94.66	49
KL6	60	91.431	59	91.934	60	91.443	51	97.39	55	92.541	60	91.443	51	94.664	59	91.934	59	91.934	55	92.541	55	92.541	55	92.541	55	92.541	59	91.934	55	92.541	55	92.541	51	95.101	51	95.101	60	91.443	51	95.101	55	91.47	59	92.939	51	95.101	51	95.101	55
KL63	35	95.399	34	94.808	35	95.399	36	96.858	37	96.858	35	95.399	35	95.399	34	94.808	34	94.826	36	96.858	37	96.858	37	96.858	37	96.858	34	94.826	36	96.858	36	96.858	33	97.011	33	97.011	35	95.399	33	97.011	35	95.686	34	97.215	33	97.011	33	97.011	36
KL7	56	91.659	54	92.271	56	91.671	47	97.57	51	92.711	56	91.671	47	95.827	54	92.271	54	92.271	51	92.711	51	92.711	51	92.711	51	92.711	54	92.271	51	92.711	51	92.711	52	94.663	52	94.663	56	91.671	52	94.663	56	91.685	54	93.144	52	94.663	52	94.663	51
KL78	45	87.929	44	91.32	45	87.939	38	93.688	41	94.006	45	87.939	38	91.407	44	91.32	44	91.32	41	93.688	41	94.006	41	94.006	41	94.006	44	91.32	41	93.688	41	93.688	42	91.253	42	91.253	45	87.939	42	91.253	45	87.911	44	91.32	42	91.253	42	91.253	41
KL79	52	91.753	50	91.807	52	91.753	48	93.159	51	91.816	52	91.753	43	91.859	50	91.807	50	91.829	51	91.816	51	91.816	51	91.816	51	91.816	50	91.829	51	91.816	51	91.816	44	91.972	44	91.972	52	91.753	44	91.972	47	91.458	50	91.816	44	91.972	44	91.972	51
KL8	47	97.481	45	97.921	47	97.542	45	97.48	48	97.354	47	97.513	39	97.513	45	97.921	45	97.892	48	97.325	48	97.354	48	97.354	48	97.354	45	97.892	48	97.325	48	97.325	43	97.513	43	97.542	47	97.542	43	97.542	43	97.794	45	97.89	43	97.542	43	97.542	48
KL9	56	95.28	55	95.77	56	95.291	57	97.3	60	96.319	56	95.291	48	95.359	55	95.77	55	95.781	61	96.319	60	96.319	60	96.319	60	96.319	55	95.781	61	96.319	61	96.319	55	95.507	55	95.507	56	95.291	55	95.507	59	95.388	55	96.607	55	95.507	55	95.507	61
Scaffolds	GCF_000369185.1_Acin_baum_NIPH_527_V1_genomic.fna		GCF_000369325.1_Acin_baum_NIPH_290_V1_genomic.fna		GCF_000369365.1_Acin_baum_ANC_4097_V1_genomic.fna		GCF_000623035.1_Acin_baum_R1B_V1_genomic.fna		GCF_000794125.1_ASM79412v1_genomic.fna		GCF_001373535.1_Acinetobacter_baumannii_CHI-45-1_genomic.fna		GCF_001373575.1_A._baumannii_CHI-34_genomic.fna		GCF_001511875.1_9179_4_76_genomic.fna		GCF_001511895.1_9179_4_80_genomic.fna		GCF_001511915.1_7521_8_47_genomic.fna		GCF_001511935.1_7468_2_60_genomic.fna		GCF_001511975.1_7468_2_93_genomic.fna		GCF_001511995.1_7521_8_27_genomic.fna		GCF_001512055.1_7468_2_74_genomic.fna		GCF_001512075.1_7521_8_28_genomic.fna		GCF_001512135.1_7468_2_79_genomic.fna		GCF_001512155.1_7521_8_36_genomic.fna		GCF_001512175.1_7468_2_75_genomic.fna		GCF_001512195.1_7468_2_95_genomic.fna		GCF_001512215.1_9179_4_6_genomic.fna		GCF_001512235.1_7468_2_91_genomic.fna		GCF_001512255.1_7521_8_39_genomic.fna		GCF_001549575.1_ASM154957v1_genomic.fna		GCF_001612415.1_ASM161241v1_genomic.fna		GCF_001612435.1_ASM161243v1_genomic.fna
OC Locus	QC	ID	QC	ID	QC	ID	QC	ID	QC	ID	QC	ID	QC	ID	QC	ID	QC	ID	QC	ID	QC	ID	QC	ID	QC	ID	QC	ID	QC	ID	QC	ID	QC	ID	QC	ID	QC	ID	QC	ID	QC	ID	QC	ID	QC	ID	QC	ID	QC
OCL1	100	100	100	100	65	99.982	65	99.982	64	99.412	100	100	100	100	100	100	100	100	80	100	100	99.989	100	99.989	80	100	87	97.667	64	99.412	64	99.412	13	99.06	64	99.412	100	100	100	100	100	99.989	100	100	100	100	64	99.412	65
OCL1a	89	98.384	89	98.384	61	100	61	100	60	97.554	89	98.384	89	98.384	89	98.384	89	98.384	75	98.561	89	98.384	89	98.384	75	98.561	79	100	60	97.554	60	97.554	12	98.955	60	97.554	89	98.384	89	98.384	89	98.384	89	98.384	89	98.384	60	97.554	61
OCL2	65	98	65	98	100	98.203	100	98.203	76	96.997	65	98	65	98	65	98	65	98	62	98	65	98	65	98	62	98	52	100	76	96.997	76	96.997	15	98.224	76	96.997	65	98	65	98	65	98	65	98	65	98	76	96.997	100
OCL3	64	99.934	64	99.934	75	98.254	75	98.254	100	100	64	99.934	64	99.934	64	99.934	64	99.934	54	99.934	64	99.934	64	99.934	54	99.934	60	97.17	100	100	100	100	55	100	100	100	64	99.934	64	99.934	64	99.934	64	99.934	64	99.934	100	100	75
OCL4	87	97.622	87	97.622	50	97.65	52	97.65	50	97.622	87	97.622	87	97.622	86	97.622	86	97.622	68	98.937	87	97.593	87	97.593	66	98.937	100	100	50	97.622	50	97.622	13	98.875	50	97.622	87	97.622	87	97.622	87	97.593	87	97.622	87	97.622	50	97.622	52
OCL5	32	99.781	32	99.781	33	99.469	33	99.469	33	100	32	99.781	32	99.781	32	99.781	32	99.781	17	99.781	32	99.781	32	99.781	17	99.781	32	99.416	33	100	33	100	100	100	33	100	32	99.781	32	99.781	32	99.781	32	99.781	32	99.781	33	100	33
OCL6	10	98.431	10	98.431	13	100	13	100	14	98.431	10	98.431	10	98.431	10	98.431	10	98.431	10	98.431	10	98.431	10	98.431	10	98.431	10	100	14	98.431	14	98.431	22	91.667	14	98.431	10	98.431	10	98.431	10	98.431	10	98.431	10	98.431	13	98.431	13
Contigs	GCF_000241685.1_ASM24168v2_genomic.fna		GCF_000286615.1_gacin07v1.0_genomic.fna		GCF_000297595.1_gacin26v1.0_genomic.fna		GCF_000301435.1_ASM30143v1_genomic.fna		GCF_000302035.1_ASM30203v1_genomic.fna		GCF_000304655.1_gacin18v1.0_genomic.fna		GCF_000304695.1_gacin17v1.0_genomic.fna		GCF_000309275.1_gacin36v1.0_genomic.fna		GCF_000441955.1_gabv01_genomic.fna		GCF_000453045.1_ASM45304v1_genomic.fna		GCF_000453085.1_ASM45308v1_genomic.fna		GCF_000453105.1_ASM45310v1_genomic.fna		GCF_000453205.1_ASM45320v1_genomic.fna		GCF_000453885.1_ASM45388v1_genomic.fna		GCF_000453945.1_ASM45394v1_genomic.fna		GCF_000454005.1_ASM45400v1_genomic.fna		GCF_000586635.1_MRSN57_genomic.fna		GCF_000586655.1_MRSN58_genomic.fna		GCF_000770605.1_gabab5075v1.0_genomic.fna		GCF_000836625.1_ASM83662v1_genomic.fna		GCF_000969385.1_ASM96938v1_genomic.fna		GCF_001028265.1_gdodcwi06_v01_genomic.fna		GCF_001028315.1_gdodcwi05_v01_genomic.fna		GCF_001657725.1_ASM165772v1_genomic.fna		GCF_001874945.1_ASM187494v1_genomic.fna
OC Locus	QC	ID	QC	ID	QC	ID	QC	ID	QC	ID	QC	ID	QC	ID	QC	ID	QC	ID	QC	ID	QC	ID	QC	ID	QC	ID	QC	ID	QC	ID	QC	ID	QC	ID	QC	ID	QC	ID	QC	ID	QC	ID	QC	ID	QC	ID	QC	ID	QC
OCL1	65	99.982	64	99.412	65	99.982	64	99.412	64	99.412	65	99.982	65	99.982	64	99.412	64	99.412	64	99.412	64	99.412	64	99.412	64	99.412	64	99.412	64	99.412	64	99.412	100	99.989	100	99.989	65	99.982	100	100	64	99.412	64	99.412	100	99.989	100	100	64
OCL1a	61	100	60	97.554	61	100	60	97.554	60	97.554	61	100	61	100	60	97.554	60	97.554	60	97.554	60	97.554	60	97.554	60	97.554	60	97.554	60	97.554	60	97.554	89	98.384	89	98.384	61	100	89	98.384	60	97.554	60	97.554	89	98.384	89	98.384	60
OCL2	100	98.157	76	96.997	100	98.203	76	96.997	76	96.997	100	98.203	100	98.203	76	96.997	76	96.997	76	96.997	76	96.997	76	96.997	76	96.997	76	96.997	76	96.997	76	96.997	65	98	65	98	100	98.203	65	98	76	96.997	76	96.997	65	98	65	98	76
OCL3	75	98.254	100	100	75	98.254	100	100	100	100	75	98.254	75	98.254	100	100	100	100	100	100	100	100	100	100	100	100	100	100	100	100	100	100	64	99.934	64	99.934	75	98.254	64	99.934	100	100	100	100	64	99.934	64	99.912	100
OCL4	52	97.65	50	97.622	52	97.65	50	97.622	50	97.622	52	97.65	50	97.65	50	97.622	50	97.622	50	97.622	50	97.622	50	97.622	50	97.622	50	97.622	50	97.622	50	97.622	86	97.622	86	97.622	50	97.65	86	97.622	50	97.622	50	97.622	86	97.622	86	97.622	50
OCL5	33	99.469	33	100	33	99.469	33	100	33	100	33	99.469	33	99.469	33	100	33	100	33	100	33	100	33	100	33	100	33	100	33	100	33	100	32	99.781	32	99.781	33	99.469	32	99.781	33	100	33	100	32	99.781	32	99.781	33
OCL6	13	100	13	98.431	13	100	14	98.431	14	98.431	13	100	13	100	13	98.431	14	98.431	14	98.431	14	98.431	14	98.431	13	98.431	14	98.431	13	98.431	14	98.431	10	98.431	10	98.431	13	100	10	98.431	14	98.431	13	98.431	10	98.431	10	98.431	14
[truncated: 73 more columns]
