# Supplementary material for: Crucial Role of the Accessory Genome in the Evolutionary Trajectory of Acinetobacter baumannii Global Clone 1
Source: Front Microbiol. 2020 Mar 18;11:342. doi: 10.3389/fmicb.2020.00342 (PMC7093585; doi:10.3389/fmicb.2020.00342)
Supplement: Supplementary file 15 [file Table_13.xlsx]

## Sheet: Group1
Supplementary table 13. T6SS gene cluster in GC1 and non GC1 genomes. ATCC 17978-mff (CP012004.1) was taken as reference. The results obtained for each Group are in different sheets
T6SS gene	Gene locus		GC1 Group 1 genomes
	ATCC 17978-mff	ABAYE	A144		A155		A1		AB307-0294		AB0057		AB5075-UW		D36		USA15		A85		A388		AR_0083		DA33382		9102		11W359501		NCTC13421		NIPH 527		NIPH 290
			QC	ID	QC	ID	QC	ID	QC	ID	QC	ID	QC	ID	QC	ID	QC	ID	QC	ID	QC	ID	QC	ID	QC	ID	QC	ID	QC	ID	QC	ID	QC	ID	QC	ID
tagX	ACX60_11600	ABAYE2399	100	99.266	100	99.266	100	99.266	100	99.266	100	99.266	100	98.952	100	99.266	100	99.161	100	99.266	100	99.266	100	99.266	100	99.266	100	99.266	100	99.266	100	99.266	100	99.266	0	0
Hypothetical Protein	ACX60_11605	ABAYE2400	100	99.134	100	99.134	100	99.134	100	99.134	100	98.99	100	98.99	100	99.134	100	98.99	100	98.99	100	99.134	100	99.134	100	98.99	100	99.134	100	98.99	100	98.99	100	99.134	0	0
tssL	ACX60_11610	ABAYE2401	100	100	100	100	100	100	100	100	100	100	100	99.133	100	100	100	100	100	100	100	100	100	100	100	100	100	100	100	100	100	100	100	100	0	0
tssK	ACX60_11615	ABAYE2402	100	100	100	100	100	100	100	100	100	100	100	98.681	100	100	100	100	100	100	100	100	100	100	100	100	100	100	100	100	100	100	100	100	0	0
tssA	ACX60_11620	ABAYE2403	100	100	100	100	100	100	100	100	100	100	100	99.543	100	100	100	100	100	100	100	100	100	100	100	100	100	100	100	100	100	100	100	100	0	0
tssH/clpV	ACX60_11625	ABAYE2404	100	99.926	100	99.926	100	100	100	100	100	100	100	98.699	100	100	100	100	100	100	100	100	100	100	100	100	100	99.963	100	100	100	100	100	100	0	0
PAAR	ACX60_11630	ABAYE2405	100	100	100	100	100	100	100	100	100	100	100	100	100	100	100	100	100	100	100	100	100	100	100	100	100	100	100	100	100	100	100	100	0	0
tagN	ACX60_11635	ABAYE2406	100	100	100	100	100	100	100	100	100	99.74	100	99.349	100	100	100	100	100	100	100	100	100	100	100	100	100	100	100	100	100	100	100	100	0	0
tagF	ACX60_11640	ABAYE2407	100	100	100	100	100	100	100	100	100	100	100	99.498	100	100	100	100	100	100	100	100	100	100	100	100	100	100	100	100	100	100	100	100	0	0
tssM	ACX60_11645	ABAYE2408	100	100	100	100	100	100	100	100	100	100	100	98.771	100	99.974	100	100	100	100	100	99.974	100	99.974	100	100	100	100	100	100	100	100	100	100	0	0
Hypothetical Protein	ACX60_11650	ABAYE2409	100	100	100	100	100	100	100	100	100	99.788	100	98.372	100	100	100	100	100	100	100	100	100	100	100	100	100	100	100	100	100	100	100	100	0	0
tssG	ACX60_11655	ABAYE2410	100	100	100	100	100	100	100	100	100	100	100	98.498	100	100	100	99.399	100	99.399	100	100	100	100	100	99.8	100	100	100	100	100	100	100	100	0	0
tssF	ACX60_11660	ABAYE2411	100	100	100	100	100	100	100	100	100	100	100	98.731	100	100	100	98.841	100	98.841	100	100	100	100	100	100	100	100	100	100	100	100	100	100	0	0
tssE	ACX60_11665	ABAYE2412	100	100	100	100	100	100	100	100	100	100	100	100	100	100	100	100	100	100	100	100	100	100	100	100	100	100	100	100	100	100	100	100	0	0
tssD/hcp	ACX60_11670	ABAYE2413	100	99.802	100	99.802	100	99.802	100	99.802	100	99.802	100	99.802	100	99.802	100	99.802	100	99.802	100	99.802	100	99.802	100	99.802	100	99.802	100	99.802	100	99.802	100	99.802	0	0
tssC	ACX60_11675	ABAYE2414	100	99.933	100	99.933	100	100	100	100	100	100	100	100	100	100	100	100	100	100	100	100	100	99.933	100	100	100	100	100	100	100	100	100	99.933	0	0
tssB	ACX60_11680	ABAYE2415	100	100	100	100	100	100	100	100	100	100	100	100	100	100	100	100	100	100	100	100	100	100	100	100	100	100	100	100	100	100	100	100	0	0
Hypothetical Protein	ACX60_11685	ABAYE2416	100	100	100	100	100	100	100	100	100	100	100	98.507	100	100	100	100	100	100	100	100	100	100	100	100	100	100	100	100	100	100	100	100	0	0
tetR1	ACX61_19730		0	0	0	0	0	0	0	0	0	0	0	0	0	0	0	0	0	0	0	0	0	0	0	0	0	0	0	0	0	0	0	0	0	0
tetR2	ACX61_19655		0	0	0	0	0	0	0	0	0	0	0	0	0	0	0	0	0	0	0	0	0	0	0	0	0	0	0	0	0	0	0	0	0	0

## Sheet: Group2
T6SS gene	Gene locus		GC1 Group 2 genomes
	ATCC 17978-mff	ABAYE	GCF_000241685.1_ASM24168v2		GCF_000286615.1_gacin07v1.0		GCF_000297595.1_gacin26v1.0		GCF_000301435.1_ASM30143v1		GCF_000302035.1_ASM30203v1		GCF_000304655.1_gacin18v1.0		GCF_000304695.1_gacin17v1.0		GCF_000309275.1_gacin36v1.0		GCF_000369185.1		GCF_000369325.1		GCF_000369365.1_Acin_baum_ANC_4097_v1		GCF_000441955.1_gabv01		GCF_000453045.1_ASM45304v1		GCF_000453085.1_ASM45308v1		GCF_000453105.1_ASM45310v1		GCF_000453205.1_ASM45320v1		GCF_000453885.1_ASM45388v1		GCF_000453945.1_ASM45394v1		GCF_000454005.1_ASM45400v1		GCF_000586635.1_MRSN57		GCF_000586655.1_MRSN58		GCF_000623035.1_Acin_baum_R1B_v1		GCF_000770605.1_gabab5075v1.0		GCF_000794125.1_ASM79412v1
			QC	ID	QC	ID	QC	ID	QC	ID	QC	ID	QC	ID	QC	ID	QC	ID	QC	ID	QC	ID	QC	ID	QC	ID	QC	ID	QC	ID	QC	ID	QC	ID	QC	ID	QC	ID	QC	ID	QC	ID	QC	ID	QC	ID	QC	ID	QC
tagX	ACX60_11600	ABAYE2399	100	98.847	100	99.266	100	98.952	100	99.266	100	99.266	100	98.952	100	98.952	100	99.266	0	0	0	0	100	99.266	100	99.266	100	99.266	100	99.266	100	99.266	100	99.266	100	99.266	100	99.266	100	99.266	100	99.266	100	99.266	100	99.266	100	98.952	100
Hypothetical Protein	ACX60_11605	ABAYE2400	100	98.507	100	100	100	98.507	100	100	100	100	100	98.507	100	98.507	100	100	0	0	0	0	100	100	100	100	100	100	100	100	100	100	100	100	100	100	100	100	100	100	100	100	100	100	100	100	100	98.507	100
tssL	ACX60_11610	ABAYE2401	100	99.133	100	100	100	99.133	100	100	100	100	100	99.133	100	99.133	100	100	100	100	0	0	100	100	100	100	100	100	100	100	100	100	100	100	100	100	100	100	100	100	100	100	100	100	100	100	100	99.133	100
tssK	ACX60_11615	ABAYE2402	100	98.681	100	100	100	98.681	100	100	100	100	100	98.681	100	98.681	100	100	100	100	0	0	100	100	100	100	100	100	100	100	100	100	100	100	100	100	100	100	100	100	100	100	100	100	100	100	100	98.681	100
tssA	ACX60_11620	ABAYE2403	100	99.543	100	100	100	99.543	100	100	100	100	100	99.543	100	99.543	100	100	100	100	0	0	100	100	100	100	100	100	100	100	100	100	100	100	100	100	100	100	100	100	100	100	100	100	100	100	100	99.543	100
tssH/clpV	ACX60_11625	ABAYE2404	100	98.699	100	100	100	98.699	100	100	100	100	100	98.699	100	98.699	100	100	100	100	0	0	100	100	100	100	100	100	100	100	100	100	100	100	100	100	100	100	100	100	100	100	100	100	100	100	100	98.699	100
PAAR	ACX60_11630	ABAYE2405	100	100	100	100	100	100	100	100	100	100	100	100	100	100	100	100	100	100	0	0	100	100	100	100	100	100	100	100	100	100	100	100	100	100	100	100	100	100	100	100	100	100	100	100	100	100	100
tagN	ACX60_11635	ABAYE2406	100	99.349	100	100	100	99.349	100	100	100	100	100	99.349	100	99.349	100	100	100	100	0	0	100	100	100	100	100	100	100	100	100	100	100	100	100	100	100	100	100	100	100	100	100	100	100	100	100	99.349	100
tagF	ACX60_11640	ABAYE2407	100	99.498	100	100	100	99.498	100	100	100	100	100	99.498	100	99.498	100	100	100	100	0	0	100	100	100	100	100	100	100	100	100	100	100	100	100	100	100	100	100	100	100	100	100	100	100	100	100	99.498	100
tssM	ACX60_11645	ABAYE2408	100	98.771	100	100	100	98.771	100	100	100	100	100	98.771	100	98.771	100	100	100	100	0	0	100	99.974	100	100	100	100	100	100	100	100	100	100	100	100	100	100	100	100	100	99.974	100	99.974	100	99.974	100	98.771	100
Hypothetical Protein	ACX60_11650	ABAYE2409	100	98.301	100	100	100	98.372	100	100	100	100	100	98.372	100	98.372	100	100	100	100	0	0	100	100	100	100	100	100	100	100	100	100	100	100	100	100	100	100	100	100	75	100	75	100	100	100	100	98.372	100
tssG	ACX60_11655	ABAYE2410	100	98.498	100	100	100	98.498	100	100	100	100	100	98.498	100	98.498	100	100	100	100	0	0	100	100	100	100	100	100	100	100	100	100	100	100	100	100	100	100	100	100	100	100	100	100	100	100	100	98.498	100
tssF	ACX60_11660	ABAYE2411	100	98.731	100	100	100	98.731	100	100	100	100	100	98.731	100	98.731	100	100	100	100	0	0	100	100	100	100	100	100	100	100	100	100	100	100	100	100	100	100	100	100	100	100	100	100	100	100	100	98.731	100
tssE	ACX60_11665	ABAYE2412	100	100	100	100	100	100	100	100	100	100	100	100	100	100	100	100	100	100	0	0	100	100	100	100	100	100	100	100	100	100	100	100	100	100	100	100	100	100	100	100	100	100	100	100	100	100	100
tssD/hcp	ACX60_11670	ABAYE2413	100	99.802	100	99.802	100	99.802	100	99.802	100	99.802	100	99.802	100	99.802	100	99.802	100	99.802	0	0	100	99.802	100	99.802	100	99.802	100	99.802	100	99.802	100	99.802	100	99.802	100	99.802	100	99.802	100	99.802	100	99.802	100	99.802	100	99.802	100
tssC	ACX60_11675	ABAYE2414	100	99.933	100	100	100	100	100	100	100	100	100	100	100	100	100	100	100	99.933	0	0	100	99.933	100	100	100	100	100	100	100	100	100	100	100	100	100	100	100	100	100	99.933	100	99.933	100	99.933	100	100	100
tssB	ACX60_11680	ABAYE2415	100	100	100	100	100	100	100	100	100	100	100	100	100	100	100	100	100	100	0	0	100	100	100	100	100	100	100	100	100	100	100	100	100	100	100	100	100	100	100	100	100	100	100	100	100	100	100
Hypothetical Protein	ACX60_11685	ABAYE2416	100	98.99	100	98.99	100	98.99	100	98.99	100	98.99	100	98.99	100	98.99	100	98.99	0	0	0	0	100	98.99	100	98.99	100	98.99	100	98.99	100	98.99	100	98.99	100	98.99	100	98.99	100	98.99	100	99.134	100	99.134	100	98.99	100	98.99	100
tetR1	ACX61_19730		0	0	0	0	0	0	0	0	0	0	0	0	0	0	0	0	0	0	0	0	0	0	0	0	0	0	0	0	0	0	0	0	0	0	0	0	0	0	0	0	0	0	0	0	0	0	0
tetR2	ACX61_19655		0	0	0	0	0	0	0	0	0	0	0	0	0	0	0	0	0	0	0	0	0	0	0	0	0	0	0	0	0	0	0	0	0	0	0	0	0	0	0	0	0	0	0	0	0	0	0
[truncated: 129 more columns]

## Sheet: Group3
T6SS gene	Gene locus		Non GC1 Outgroup Group 3 genomes
	ATCC 17978-mff	ABAYE	A118		Ab33405		ACICU		ATCC 17978-mff		Naval-13
			QC	ID	QC	ID	QC	ID	QC	ID	QC	ID
tagX	ACX60_11600	ABAYE2399	99	98.95	100	99.266	100	98.952	100	100	100	99.266
Hypothetical	ACX60_11605	ABAYE2400	55	99.12	100	98.507	100	98.507	100	100	100	96.02
tssL	ACX60_11610	ABAYE2401	0	0	100	99.876	100	99.009	100	100	100	99.257
tssK	ACX60_11615	ABAYE2402	51	98.849	100	99.121	100	98.608	99.048	99.048	99	98.387
tssA	ACX60_11620	ABAYE2403	100	99.087	100	98.813	100	99.543	98.816	98.816	100	99.452
tssH/clpV	ACX60_11625	ABAYE2404	100	98.811	100	98.997	100	98.699	98.699	98.699	100	98.885
PAAR	ACX60_11630	ABAYE2405	100	99.242	100	99.242	100	100	99.242	99.242	100	100
tagN	ACX60_11635	ABAYE2406	100	98.438	100	99.609	100	99.219	99.219	99.219	100	98.958
tagF	ACX60_11640	ABAYE2407	100	98.394	100	98.996	100	99.498	99.398	99.398	100	98.695
tssM	ACX60_11645	ABAYE2408	100	98.484	100	99.529	100	98.693	98.824	98.771	100	98.824
Hypothetical	ACX60_11650	ABAYE2409	100	98.231	100	97.806	100	98.372	97.877	97.877	100	98.655
tssG	ACX60_11655	ABAYE2410	100	98.699	100	98.398	100	98.498	98.599	98.599	100	99.399
tssF	ACX60_11660	ABAYE2411	100	96.744	100	98.455	100	98.234	98.951	98.841	100	99.393
tssE	ACX60_11665	ABAYE2412	100	100	100	99.79	100	99.79	100	100	100	99.79
tssD/hcp	ACX60_11670	ABAYE2413	100	99.008	100	99.206	100	99.405	98.81	98.81	100	98.81
tssC	ACX60_11675	ABAYE2414	100	99.866	100	99.332	100	99.399	99.265	99.265	100	99.332
tssB	ACX60_11680	ABAYE2415	100	99.405	100	99.603	100	99.206	99.405	99.01	69	99.135
Hypothetical	ACX60_11685	ABAYE2416	100	81.39	100	98.701	100	99.424	100	100	100	98.846
tetR1	ACX61_19730		0	0	0	0	0	0	0	0	100	100
tetR2	ACX61_19655		0	0	0	0	0	0	0	0	100	100

## Sheet: Group4
T6SS gene	Gene locus		Outgroup Group 4 genomes
	ATCC 17978-mff	ABAYE	GCF_000162295.1_ASM16229v1		GCF_000163355.2_ASM16335v2		GCF_000163375.2_ASM16337v2		GCF_000163395.2_ASM16339v2		GCF_000173395.1_ASM17339v1		GCF_000177695.1_ASM17769v1		GCF_000177715.1_ASM17771v1		GCF_000184475.1_ASM18447v2		GCF_000184495.1_ASM18449v2		GCF_000184515.1_ASM18451v2		GCF_000186645.1_ASM18664v2		GCF_000189655.1_ASM18965v2		GCF_000189675.1_ASM18967v2		GCF_000189695.1_ASM18969v2		GCF_000214965.1_gacin09v1.0		GCF_000214985.1_gacin10v1.0		GCF_000215005.1_AcbauOIFC032v1.0		GCF_000222225.1_ASM22222v2		GCF_000222245.1_ASM22224v2		GCF_000222265.1_ASM22226v2		GCF_000222285.1_ASM22228v2		GCF_000241705.1_ASM24170v2		GCF_000241725.1_ASM24172v2		GCF_000248275.1_ASM24827v2
			QC	ID	QC	ID	QC	ID	QC	ID	QC	ID	QC	ID	QC	ID	QC	ID	QC	ID	QC	ID	QC	ID	QC	ID	QC	ID	QC	ID	QC	ID	QC	ID	QC	ID	QC	ID	QC	ID	QC	ID	QC	ID	QC	ID	QC	ID	QC
tagX	ACX60_11600	ABAYE2399	100	99.057	100	100	100	100	100	98.952	0	0	100	100	100	100	100	100	0	0	100	100	100	100	100	100	100	100	100	100	100	100	100	100	100	99.371	100	100	100	100	100	100	100	100	100	100	100	100	0
Hypothetical	ACX60_11605	ABAYE2400	100	98.507	100	100	100	100	100	98.507	0	0	100	100	100	100	100	98.507	0	0	100	98.342	100	98.507	100	98.507	100	98.507	100	98.35	100	98.507	100	96.02	100	99.502	100	98.507	95	98.776	100	98.507	100	98.507	100	98.507	100	98.507	0
tssL	ACX60_11610	ABAYE2401	100	99.133	100	100	100	100	100	99.009	0	0	84	100	100	100	100	99.009	0	0	100	99.133	100	99.009	100	99.009	100	99.009	100	98.761	100	99.133	100	99.257	100	99.38	100	99.009	100	99.009	100	99.009	100	99.009	100	99.133	100	98.885	0
tssK	ACX60_11615	ABAYE2402	99	98.607	100	100	100	100	100	98.608	0	0	100	100	100	99.927	100	98.608	0	0	100	99.487	100	98.608	100	98.608	100	98.608	100	98.755	100	99.56	99	98.387	100	99.341	100	98.608	100	98.608	100	98.608	100	98.535	100	99.56	100	98.608	0
tssA	ACX60_11620	ABAYE2403	100	99.269	100	100	100	100	100	99.543	0	0	100	100	100	100	100	99.543	0	0	100	99.269	100	99.543	100	99.543	100	99.543	100	99.361	100	99.269	100	99.452	100	99.543	100	99.543	100	99.543	100	99.543	100	99.543	100	99.269	100	99.543	0
tssH/clpV	ACX60_11625	ABAYE2404	100	98.922	100	100	100	100	100	98.699	0	0	85	100	100	100	100	98.699	0	0	100	99.182	100	98.699	100	98.699	100	98.699	100	98.662	100	99.182	100	98.885	100	98.514	100	98.662	100	98.699	100	98.699	100	98.699	100	99.182	100	98.699	0
PAAR	ACX60_11630	ABAYE2405	100	98.864	100	100	100	100	100	100	0	0	100	100	100	100	100	100	0	0	100	100	100	100	100	100	100	100	100	98.864	100	100	100	100	100	98.485	100	100	100	100	100	100	100	100	100	100	100	100	0
tagN	ACX60_11635	ABAYE2406	100	99.219	100	100	100	100	100	99.219	0	0	100	100	100	100	100	99.219	0	0	100	99.089	100	99.219	100	99.219	100	99.219	100	99.609	100	99.089	100	98.958	100	99.479	100	99.219	100	99.219	100	99.219	100	99.089	100	99.089	100	99.219	0
tagF	ACX60_11640	ABAYE2407	100	98.896	100	100	100	100	100	99.498	0	0	100	100	72	100	100	99.498	0	0	100	99.498	100	99.498	100	99.498	100	99.498	100	98.594	100	99.498	100	98.695	100	98.695	100	99.498	100	99.498	100	99.498	100	99.498	100	99.498	100	99.498	0
tssM	ACX60_11645	ABAYE2408	100	98.771	100	99.974	100	99.974	100	98.719	0	0	100	100	100	100	100	98.693	0	0	100	98.797	100	98.719	100	98.719	100	98.693	100	99.451	100	98.797	100	98.824	100	98.353	100	98.693	100	98.719	100	98.719	100	98.693	100	98.797	100	98.719	0
Hypothetical Protein	ACX60_11650	ABAYE2409	100	96.957	100	100	100	100	100	98.372	0	0	100	100	100	100	100	98.301	0	0	100	98.372	100	98.372	6	100	100	98.372	100	98.443	100	98.372	100	98.655	100	98.514	100	98.301	92	98.462	100	98.372	100	98.372	100	98.372	100	98.372	0
tssG	ACX60_11655	ABAYE2410	100	90.41	100	100	100	100	100	98.498	0	0	100	100	100	100	100	98.498	0	0	100	98.498	100	98.498	0	0	100	98.498	100	96.496	100	98.498	100	99.399	88	99.205	100	98.498	100	98.498	100	98.498	100	98.498	100	98.498	100	98.498	0
tssF	ACX60_11660	ABAYE2411	100	97.848	100	100	100	100	100	98.234	0	0	100	100	54	100	100	98.234	0	0	100	98.675	100	98.234	0	0	100	98.234	100	97.573	100	98.675	100	99.393	0	0	100	98.234	100	98.234	100	98.179	100	98.234	100	98.675	100	98.234	0
tssE	ACX60_11665	ABAYE2412	100	100	100	100	100	100	100	99.79	0	0	100	100	100	100	100	99.79	0	0	100	100	100	99.79	0	0	100	99.79	100	100	100	100	100	99.79	0	0	100	99.79	100	99.79	100	99.79	100	99.79	100	100	100	99.79	0
tssD/hcp	ACX60_11670	ABAYE2413	100	98.611	100	99.802	100	99.802	100	99.405	0	0	100	99.802	100	99.802	100	99.405	0	0	100	99.206	100	99.405	0	0	100	99.405	100	99.008	100	99.206	100	98.81	0	0	100	99.405	100	99.405	100	99.405	100	99.405	100	99.206	100	99.405	0
tssC	ACX60_11675	ABAYE2414	100	99.132	100	100	100	100	100	99.399	0	0	100	100	100	100	100	99.399	0	0	100	99.332	100	99.399	59	99.1	100	99.399	100	99.599	100	99.332	100	99.332	0	0	100	99.399	100	99.399	100	99.399	100	99.399	100	99.332	100	99.399	59
tssB	ACX60_11680	ABAYE2415	100	99.405	100	100	100	100	100	99.206	0	0	100	100	100	100	100	99.206	0	0	100	98.81	100	99.206	100	99.206	100	99.206	100	99.603	100	98.81	69	99.135	0	0	100	99.206	100	99.206	100	99.206	100	99.206	100	98.81	100	99.206	100
Hypothetical Protein	ACX60_11685	ABAYE2416	100	99.064	100	100	100	100	100	98.689	0	0	100	100	100	100	100	100	0	0	100	100	100	100	100	100	100	100	100	100	100	100	100	100	100	99.251	100	98.689	100	100	100	100	100	100	100	100	100	100	100
[truncated: 5,000 more columns]

## Sheet: Plasmids
Strain	Plasmids	Accession	ACX61_19730 tetR1		ACX61_19655 tetR2
		Number	QC	ID	QC	ID
A144	pA144 (28528 bp)		0	0	0	0
A155	pA155 (20062 pb)		0	0	0	0
A1	pA1-1 (8731 bp)	NZ_CP010782.1	0	0	0	0
AB307-0294	-	ND2
AYE	p1ABAYE (5644 bp)	CU459137.1	0	0	0	0
	p2ABAYE (9661 bp)	CU459138.1	0	0	0	0
	p3ABAYE (94413 bp)	CU459140.1	0	0	0	0
	p4ABAYE (2726 bp)	CU459139.1	0	0	0	0
AB0057	pAB0057 (8729 bp)	NC_011585.2	0	0	0	0
AB5075-UW	p1AB5075 (83610 bp)	NZ_CP008707.1	0	0	0	0
	p2AB5075 (8731 bp)	NZ_CP008708.1	0	0	0	0
	p3AB5075 (1967 bp)	NZ_CP008709.1	0	0	0	0
D36	pD36-1 (4754 bp)	NZ_CP012953.1	0	0	0	0
	pD36-2 (6078 bp)	NZ_CP012954.1	0	0	0	0
	pD36-3 (9276 bp)	NZ_CP012955.1	0	0	0	0
	pD36-4 (47457 bp)	NZ_CP012956.1	0	0	0	0
USA15	pUSA15_1	NZ_CP020594.1	0	0	0	0
	(98301 bp)		0	0	0	0
A85	pA85-1	NZ_CP021783.1	0	0	0	0
	(2726 bp)		0	0	0	0
	pA85-1a	NZ_CP021784.1	0	0	0	0
	(2343 bp)		0	0	0	0
	pA85-1b (4484 bp)	NZ_CP021785.1	0	0	0	0
	pA85-2	NZ_CP021786.1	0	0	0	0
	(8731 bp)		0	0	0	0
	pA85-3	NZ_CP021787.1	0	0	0	0
	(86334 bp)		0	0	0	0
A388	pA388	NZ_CP024419.1	0	0	0	0
	(33036 bp)		0	0	0	0
AR_0083	Unnamed	NZ_CP027529.1	0	0	0	0
	(8731 bp)		0	0	0	0
DA33382	pDA33382-85	NZ_CP030109.1	0	0	0	0
	(84678 bp)		0	0	0	0
	pDA33382-2	NZ_CP030108.1	0	0	0	0
	(2359 bp)		0	0	0	0
	pDA33382-2-2	NZ_CP030107.1	0	0	0	0
	(2372 bp)		0	0	0	0
9102	pAba9102a	NZ_CP023030.1	0	0	0	0
	(95206 bp)		0	0	0	0
11W359501	-	ND
NCTC13421	-	ND
NIPH 527	-	ND
NIPH 290	-	ND
ACICU	pACICU1 (28279 bp)	NC_010605.1	0	0	0	0
	pACICU2 (64366 bp)	NC_010606.1	0	0	0	0
Naval-13	pNaval-13	AMDR01000015	100	100	100	100
A118	ND	ND
AB33405	ND	ND
ATCC_17978	pAB1 (13,408 bp)	CP000522.1	0	0	0	0
	pAB2 (11,302 bp)	CP000523.1	0	0	0	0
